# Supplementary material for: A Bayesian spatio-temporal study of the association between meteorological factors and the spread of COVID-19
Source: J Transl Med. 2023 Nov 24;21:848. doi: 10.1186/s12967-023-04436-5 (PMC10668378; doi:10.1186/s12967-023-04436-5)
Supplement: Supplementary file 4 — Additional file 4. R-Markdown file containing code to load the cleaned data sources, prepare the data for analysis and load required libraries. [file 12967_2023_4436_MOESM4_ESM.rmd]

---
title: "EDA"
author: "Jamie Mullienaux"
date: "9/17/2022"
output: html_document
---

```{r setup, include=FALSE}
knitr::opts_chunk$set(echo = TRUE)
```

```{r analyse weekday trends in case counts, echo=FALSE, message=FALSE, warning=FALSE}
# Identify the weekday, weeks and average cases over time
days <- c("Sun", "Mon", "Tue", "Wed", "Thu", "Fri", "Sat")
daily_cases <- aggregate(covid$cases, by=list(covid$time), FUN=mean)
weeks <- 1:9
weekday_cases <- data.frame("Weekday" = rep(days, 9), 
                            "Day"= 3:65,
                            "Week" = rep(weeks, each = 7), 
                            "Mean Cases" = daily_cases$x[-(1:3)])

# Graphs of mean cases each day and by weekday each week
# Not used in final report
daily_case_plot <- ggplot(data = weekday_cases, aes(x=Day, y=Mean.Cases)) + 
  geom_line() + 
  geom_point() +
  labs(x="Day", y="Mean Cases")

weekday_case_plot <- ggplot(data = weekday_cases, aes(x=Week, y=Mean.Cases, 
                                                      col=Weekday)) + 
  geom_line() + 
  labs(x="Study week", y="Mean weekday cases across all LADs")  +
  theme(legend.position = c(0.9, 0.7), legend.background = element_rect(fill = "white")) + scale_x_discrete(limits=1:9) 
# + scale_x_discrete(breaks = seq(1, 9, 1))


daily_case_plot
weekday_case_plot

png("CasesByWeekday.png")
grid.arrange(weekday_case_plot)
dev.off()
```

```{r assess distribution of cases, message=FALSE, warning=FALSE, echo=FALSE}
set.seed(42)

# Calculate mean and variance of observed cases for each day 
mean_cases_daily <- rep(NA, N)
var_cases_daily <- rep(NA, N)
for(j in 0:(N-1)){
  mean_cases_daily[j+1] <- mean(cases[covid$time == j])
  var_cases_daily[j+1] <- var(cases[covid$time == j])
}

# Store mean and variance of daily cases in a dataframe
daily_stats <- data.frame(Day = rep(1:N, 2), 
                          Summary = rep(c("Mean", "Variance"), each = N),
                          Value = c(mean_cases_daily, var_cases_daily))

# plot mean and variance of daily cases
daily_case_plot <- ggplot(data = daily_stats,
                          mapping = aes(x = Day, y = Value)) + 
  geom_line(aes(colour = Summary)) + 
  theme(axis.text.x = element_blank(), axis.ticks.x = element_blank(),
        legend.position = c(.2, .9),
        text = element_text(size = 8)) + 
  labs(x = "Day", y = "")

# Calculate mean and variance of observed cases for each local authority 
mean_cases_LA <- rep(NA, K)
var_cases_LA <- rep(NA, K)

for(i in 1:K){
  mean_cases_LA[i] <- mean(cases[covid$index == i])
  var_cases_LA[i] <- var(cases[covid$index == i])
}

# Create a boxplot of cases mean:variance ratio by local authority 
# Ratios >1 suggest the cases follow an over-dispersed Poisson model
LA_case_plot <- ggplot(mapping = aes(x = 1:K, y = var_cases_LA/mean_cases_LA)) + 
  geom_boxplot(outlier.shape = NA) +
  geom_hline(yintercept = 1, linetype = 2, color = "red") +
  ylim(0,5) +
  theme(axis.text.x = element_blank(), axis.ticks.x = element_blank(),
        text = element_text(size = 8)) + 
  labs(x = "", y = "Ratio")

# Show cases are effectively an over-dispersed Poisson
# By comparing qq-plot with a theoretical O-D Poisson using negative binomial
random_negbinom <- rnbinom(length(cases), 
                           size=(mean(cases)/((var(cases)/mean(cases))-1)), 
                           mu=mean(cases))

cases_qq <- ggplot(mapping = aes(x = random_negbinom[order(random_negbinom)], 
                                      y = cases[order(cases)])) + 
  geom_point() + 
  labs(x = "Overdispersed Poisson", y = "Cases")

# Store plots as image files 
png("CasePlots.png")
grid.arrange(daily_case_plot, LA_case_plot, nrow = 1, ncol = 2)
dev.off()

png("CasesQQ.png")
cases_qq
dev.off()

png("DailyCases.png")

daily_mean <- ggplot(data = daily_stats[daily_stats$Summary == "Mean",],
                          mapping = aes(x = Day, y = Value)) + 
  geom_line() + 
  theme(axis.text.x = element_blank(), axis.ticks.x = element_blank(),
        text = element_text(size = 8), legend.position = "none") +
  labs(x = "Day", y = "")

daily_var <- ggplot(data = daily_stats[daily_stats$Summary == "Variance",],
                          mapping = aes(x = Day, y = Value)) + 
  geom_line() + 
  theme(axis.text.x = element_blank(), axis.ticks.x = element_blank(),
        text = element_text(size = 8), legend.position = "none") + 
  labs(x = "Day", y = "")

grid.arrange(daily_mean, daily_var, nrow = 1, ncol = 2)
dev.off()
```


```{r investigate correlations between variables, message=FALSE, warning=FALSE, echo=FALSE}
# Very strong relationship between SSRD and SSR(both definitions of solar radiation)
ssrd_ssr <- ggplot(data = covid, mapping = aes(x = SSRD, y = SSR)) + 
  geom_point() +
  labs(x = "Surface Solar Radiation Downwrads", y = "Surface Solar Radiation") + 
  ggtitle("Comparison of solar radiations")

# Clear relationship between sea level and surface level pressure
pressure_comparison <- ggplot(data = covid, 
                              mapping = aes(x = MSL, y = surfpressure)) + 
  geom_point() +
  labs(x = "Mean Sea Level Pressure", y = "Surface Pressure") + 
  ggtitle("Comparison of pressure")

# The underlying relationship defines which local authority 
pressure_correlations <- rep(NA, K)

for(j in 1:K){
  msl_j <- covid$MSL[covid$index == j]
  sp_j <- covid$surfpressure[covid$index == j]
  pressure_correlations[j] <- cor(msl_j, sp_j)
}

# Perfect relationship between two definitions of pressure given LA
pressure_cor_boxplot <- ggplot(mapping = aes(x = 1:K, 
                                             y = pressure_correlations)) + 
  geom_boxplot() +
  ggtitle(label="Local authority correlation between MSL & surface pressure") +
  theme(axis.text.x = element_blank(), axis.ticks.x = element_blank()) + 
  labs(x = "", y = "Correlation")


# Linear relationship between absolute and relative humidity given temperature
Temperature <- Tambient
humidity_temp <- ggplot(data = covid,
                        mapping = aes(x = RH, y = AH, color = Temperature)) + 
  geom_point() +
  labs(x = "Relative Humidity (%)", y = "Absolute Humidity") + 
  ggtitle("Comparison of humidity & temperature")

variables <- covid[,c(4:12)]
cor(variables)

png("HumidityTemp.png")
humidity_temp
dev.off()
```


```{r variable summary statistics, eval=FALSE}
# Summary statistics for each variable and the outcome
c(summary(covid$Tambient)[c(1,3,4,6)],sd(covid$Tambient))
c(summary(covid$RH)[c(1,3,4,6)],sd(covid$RH))
c(summary(covid$AH)[c(1,3,4,6)],sd(covid$AH))
c(summary(covid$windV)[c(1,3,4,6)],sd(covid$windV))
c(summary(covid$SSRD)[c(1,3,4,6)],sd(covid$SSRD))
c(summary(covid$SSR)[c(1,3,4,6)],sd(covid$SSR))
c(summary(covid$totprecip)[c(1,3,4,6)],sd(covid$totprecip))
c(summary(covid$surfpressure)[c(1,3,4,6)],sd(covid$surfpressure))
c(summary(covid$MSL)[c(1,3,4,6)],sd(covid$MSL))
c(summary(covid$cases)[c(1,3,4,6)],sd(covid$cases))
```

```{r Average RR graph, echo=FALSE}
# Get avg RR over time by LA  
avg_RR <- aggregate(covid[,c("code", "RR")], 
                               by = list(covid[,"code"]), 
                               FUN = mean)[,c(1,3)]
names(avg_RR) <- c("code", "avg_RR")

# Take log base 2 so a unit increase corresponds to a doubling in relative risk
avg_RR$avg_RR <- log(avg_RR$avg_RR, base=2)

# Merge average RR with local authority codes to match to the graph
avg_RR_LA <- merge(x = LA, y = avg_RR, by.x = "LAD20CD", by.y = "code", 
                   all.x = FALSE)

# Change data type so ggplot can be used
gg_LA_avgRR = st_as_sf(avg_RR_LA)

# Save plot
png("MeanRRbyLA.png")
rr_plot = ggplot() + geom_sf(data = gg_LA_avgRR, aes(fill = avg_RR)) + theme_void() + scale_fill_viridis(option = "H") + labs(fill='Relative risk') 

grid.arrange(grobs = list(rr_plot), nrow = 1, ncol = 1)
dev.off()
```


```{r prepare data to be modelled, echo=FALSE}
# Restrict data as per lags
# Ignores the first 6 days of cases, expected_cases and RR
# Ignores the last 6 days of meteorological variables

lags <- 6 # lag between weather and cases 
adjust <- 5 # adjustment to ignore first 5 days as North Devon is missing

temp <- covid[order(covid$date, covid$code), ]
temp$time[temp$code == "E07000043"] <- temp$time[temp$code == "E07000043"] + 5 
model_data <- temp[(temp$time < (N - lags)) & (temp$time > adjust - 1),]
model_data$cases <- temp$cases[temp$time > (lags + adjust - 1)]
model_data$expected_cases <- temp$expected_cases[temp$time > (lags + adjust - 1)]
model_data$RR <- temp$RR[temp$time > (lags + adjust - 1)]

# Define potential covariates for the model based on EDA
possible_variables <- c("surfpressure", "Tambient", "RH", "totprecip", "SSRD", 
                        "windV")
```
