# Supplementary material for: A Bayesian spatio-temporal study of the association between meteorological factors and the spread of COVID-19
Source: J Transl Med. 2023 Nov 24;21:848. doi: 10.1186/s12967-023-04436-5 (PMC10668378; doi:10.1186/s12967-023-04436-5)
Supplement: Supplementary file 5 — Additional file 5. R-Markdown file containing code to analyse both models. Includes model diagnostics, analysis of reisduals and investigations into both model parameters and hyperparameters. [file 12967_2023_4436_MOESM5_ESM.rmd]

---
title: "ParallelModels"
author: "Jamie Mullienaux"
date: "9/19/2022"
output: pdf_document
---

```{r setup, include=FALSE}
knitr::opts_chunk$set(echo = TRUE)
```

```{r parallel set up}
# Set-up running models in parallel
my_packages <- c("dplyr", "ggplot2", "gridExtra", "leaflet", "rgdal",
                 "CARBayesST")

library("parallel")
cl <- makeCluster(4)
clusterExport(cl, "my_packages")
clusterEvalQ(cl, lapply(my_packages, require, character.only = TRUE))
```

```{r normalise highly skewed variables}
# Replace 0's by the minimum value as positive values required for log / box-cox
non_zero_precip <- sapply(model_data$totprecip, max, min(model_data$totprecip[model_data$totprecip != 0]))

# Identify transformation parameter
bc_param <- powerTransform(non_zero_precip) # 0.2740191  

# Apply Box-Cox transformation with estimated parameter
bc_precip <- (model_data$totprecip^0.2740191  - 1)/0.2740191  

model_data_v2 <- transform(model_data, totprecip = bc_precip, 
                           windV = log(windV))

full_data <- model_data_v2
```

```{r transformed variable histograms}
# Plot histograms of predictors used in model
temp_hist <- ggplot(model_data_v2, mapping = aes(x = Tambient)) +
  geom_histogram() +
  labs(x = "Temperature (Celsius)")

rh_hist <- ggplot(model_data_v2, mapping = aes(x = RH)) +
  geom_histogram() +
  labs(x = "Relative humidity (%)")

wind_hist <- ggplot(model_data_v2, mapping = aes(x = windV)) +
  geom_histogram() +
  labs(x = "Wind velocity (log(m/s))")

ssrd_hist <- ggplot(model_data_v2, mapping = aes(x = SSRD)) +
  geom_histogram() +
  labs(x = "Solar radiation")

precipitation_hist <- ggplot(model_data_v2, mapping = aes(x = totprecip)) +
  geom_histogram() +
  labs(x = "Precipitation (transformed using Box-Cox)")


png("Parallel_VariableHistograms.png")
grid.arrange(temp_hist, rh_hist, wind_hist, ssrd_hist, precipitation_hist,
             ncol = 2, nrow = 3)
dev.off()
```


```{r parallel model set-up}
# Set burn in (b), total sample (s) and thinning (t)
b <- 200000
s <- 700000
t <- 200

# Function to run MCMC model with new neighbourhood matrix
run_adaptive <- function(x, data, w){
  set.seed(x)
  ST.CARadaptive(formula = cases~offset(log(expected_cases)) + Day +
                   Tambient + RH + windV + SSRD + totprecip,
                 data = data, family = "poisson", W = w, MALA = FALSE,
                 burnin = b, n.sample = s, thin = t)
}

run_adaptive_full <- function(x){
  run_adaptive(x, full_data, W)
}

# Export required vaiables to parallel clusters
clusterExport(cl, "b")
clusterExport(cl, "s")
clusterExport(cl, "t")
clusterExport(cl, "W")
clusterExport(cl, "full_data")
clusterExport(cl, "lad_data")
clusterExport(cl, "run_adaptive")
clusterExport(cl, "run_adaptive_full")
```

```{r run parallel models}
# Run and save 4 chains in one variable
adaptive_models <- parSapply(cl, 1:4, run_adaptive_full)
saveRDS(adaptive_models, "adaptive_models.rds")
```
