# Supplementary material for: A Bayesian spatio-temporal study of the association between meteorological factors and the spread of COVID-19
Source: J Transl Med. 2023 Nov 24;21:848. doi: 10.1186/s12967-023-04436-5 (PMC10668378; doi:10.1186/s12967-023-04436-5)
Supplement: Supplementary file 6 — Additional file 6. An R object that can be loaded using the readRDS command. Contains daily measurements of for each LAD. LADs are identified by name and LAD code. [file 12967_2023_4436_MOESM6_ESM.rmd]

---
title: "SensitivityModels"
author: "Jamie Mullineaux"
date: '2022-12-12'
output: html_document
---


```{r parallel set up}
# Set up running model in parallel
my_packages <- c("dplyr", "CARBayesST")

library("parallel")
cl <- makeCluster(4)
clusterExport(cl, "my_packages")
clusterEvalQ(cl, lapply(my_packages, require, character.only = TRUE))
```

```{load variables}
# Ensure to have loaded data and neighbourhood matrix used in main model 
full_data <- readRDS("full_data.rds")
W <- readRDS("W.rds")
```

```{r create new_W for second neighbour sensitivity}
# Define a function to pair local authorities separated by just one other
# Within a restricted area 
# Input: Initial neighbourhood matrix and range of IDs for restricted area
# Output: Updated neighbourhood matrix
add_second_neighbours <- function(nb_W, orig_W, range){
  for(i in range){
    for (j in range){
      if(orig_W[i,j] == 1){
        for(k in range){
          if(orig_W[j,k] == 1){
            nb_W[i,k] = 1
            nb_W[k,i] = 1
          }
        }
      }
    }
    
    nb_W[i,i] = 0
  }
  return(nb_W)
}


# Identify IDs defining England's largest metropolitan areas
london <- 281:312
tyneside <- c(264:267,280)
merseyside <- 255:258
greater_manchester <- 245:254
west_midlands <- 268:274

# Update the neighbourhood matrix to identify second order neighbours in large 
# metropolitan areas
new_W <- W
new_W <- add_second_neighbours(new_W, W, london)
new_W <- add_second_neighbours(new_W, W, tyneside)
new_W <- add_second_neighbours(new_W, W, merseyside)
new_W <- add_second_neighbours(new_W, W, greater_manchester)
new_W <- add_second_neighbours(new_W, W, west_midlands)
```


```{r set up sensitivity models}
# Set burn in (b), total sample (s) and thinning (t)
b <- 200000
s <- 700000
t <- 200

# Function to run MCMC model with new neighbourhood matrix
run_second_neighbour_sensitivity <- function(x){
  set.seed(x)
  ST.CARadaptive(formula = cases~offset(log(expected_cases)) + Day +
                   Tambient + RH + windV + SSRD + totprecip,
                 data = full_data, family = "poisson", W = new_W, MALA = FALSE,
                 burnin = b, n.sample = s, thin = t)
}

# Export required vaiables to parallel clusters
clusterExport(cl, "b")
clusterExport(cl, "s")
clusterExport(cl, "t")
clusterExport(cl, "new_W")
clusterExport(cl, "full_data")
clusterExport(cl, "run_second_neighbour_sensitivity")
```

```{r run second neighbour sensitivity analysis}
# Run and save 4 chains in one variable
second_neighbour_models <- parSapply(cl, 1:4, run_second_neighbour_sensitivity)
saveRDS(second_neighbour_models, "second_neighbour_models.rds")
```
