# Supplementary material for: A Bayesian spatio-temporal study of the association between meteorological factors and the spread of COVID-19
Source: J Transl Med. 2023 Nov 24;21:848. doi: 10.1186/s12967-023-04436-5 (PMC10668378; doi:10.1186/s12967-023-04436-5)
Supplement: Supplementary file 7 — Additional file 7. R-Markdown file containing code to set-up, run and save the extended model incorporating second-order neighbours. Makes use of parallelisation. [file 12967_2023_4436_MOESM7_ESM.rmd]

---
title: "ParallelAnalysis"
author: "Jamie Mullienaux"
date: "9/23/2022"
output: pdf_document
---

```{r setup, include=FALSE}
knitr::opts_chunk$set(echo = TRUE)
```


```{r Model Diagnostics, echo=FALSE}
diagnostics <- data.frame(matrix(ncol = 3, nrow = 2), 
                          row.names = c("Adaptive Model",
                                        "Neighbour Sensitivity"))

colnames(diagnostics) <- c("DIC", "WAIC", "LMPL")

diagnostics["Adaptive Model",1:3] <- (adaptive_models[,1]$modelfit[c(1,3,5)] +
                                        adaptive_models[,2]$modelfit[c(1,3,5)] +
                                        adaptive_models[,3]$modelfit[c(1,3,5)] +
                                        adaptive_models[,4]$modelfit[c(1,3,5)]) / 4

diagnostics["Neighbour Sensitivity",1:3] <- (second_neighbour_models[,1]$modelfit[c(1,3,5)] + second_neighbour_models[,2]$modelfit[c(1,3,5)] + second_neighbour_models[,3]$modelfit[c(1,3,5)] + second_neighbour_models[,4]$modelfit[c(1,3,5)]) / 4

# Print diagnostics
diagnostics
```

```{r Get model residuals, echo=FALSE}
full_data["model.residuals"] <- (adaptive_models[,1]$residuals$response +
                                       adaptive_models[,2]$residuals$response +
                                       adaptive_models[,3]$residuals$response +
                                       adaptive_models[,4]$residuals$response)/4
```

```{r Temporal diagnostics of model residuals, echo=FALSE}
# Function to perform Ljung-Box test on a set of residuals from a given model
temporal_p_values <- function(residuals){
  p_vals <- rep(NA, K)
  for(j in 1:K){
    res <- full_data[full_data$index == j,][residuals]
    p_vals[j] <- Box.test(res, lag = 7, type = c("Ljung-Box"), fitdf = 0)$p.value
  }
  return(cbind(uniq_la, p_vals))
}

# Calculate p-values for each LA
uniq_la <- temporal_p_values("model.residuals")

# Update the dataframe names to identify the respective models
names(uniq_la) <- c(names(uniq_la)[1:2], "Adaptive Parallel Temporal p-value")

# Identify number of LAs with statistically significant temporal auto-correlation
# Tested at 5% significance level with a Bonferroni correction
# 15/312 (4.8%) show auto-correlation at this significance level
num_significant_LAs <- sum(uniq_la["Adaptive Parallel Temporal p-value"] < 0.05/K)

# Boxplot of residuals by weekday
# Shows consistent distribution, less variation Sat/Sun due to lower case volume
weekday_resid <- ggplot(data = full_data, aes(x=Day, y=model.residuals)) +
  geom_boxplot(outlier.shape = NA)  +  
  ylim(-3,3) +
  labs(y = "Model residuals")

# Line-graph of mean residuals by each day in data set
# Shows a random pattern
mean_daily_resid <- aggregate(model.residuals ~ time, full_data, FUN=mean)
daily_resid <- ggplot(mapping = aes(x = mean_daily_resid$time,
                                    y=mean_daily_resid$model.residuals)) +
  geom_line() +
  labs(x = "Time", y = "Mean model residual")

# Plot analysis of temporal residuals
png("Parallel_TemporalResids.png")
grid.arrange(grobs = list(daily_resid, weekday_resid), nrow = 2)
dev.off()
```


```{r Spatial diagnostics of model residuals, echo=FALSE}
## Set-up for Moran test
time_periods <- data.frame(Day = 1:55)

# Create a function to run Moran's I for each time period
moran_temporal_test <- function(residuals, listw, num_sims, df){
  p_vals <- rep(NA, N - lags - adjust)
  # Loop through each time period
  for(i in adjust:(N - lags - 1)){
    res <- full_data[full_data$time == i, ][, residuals]
    p_vals[i-4] <- moran.mc(res, listw = list_W, nsim = num_sims)$p.value
  }
  return(cbind(df, p_vals))
}

M = 10000

time_periods <- moran_temporal_test("model.residuals", list_W, M, time_periods)

# Update the dataframe names to identify the respective models
names(time_periods) <- c("Day", "Adaptive Parallel Spatial p-value")

# Identify number of days with statistically significant spatial auto-correlation
# Tested at 5% significance level with a Bonferroni correction
# No time period shows auto-correlation across LADs at this significance level
num_significant_days <- sum(time_periods["Adaptive Parallel Spatial p-value"] < 0.05/(N - lags - adjust))

# Plot model residuals (mean over all 4 chains)
by_LA <- group_by(full_data, code)
avg_resid <- summarise(by_LA, res = mean(model.residuals))
avg_resid_LA <- merge(x = LA, y = avg_resid, by.x = "LAD20CD", by.y = "code", 
                   all.x = FALSE)

# Change data type so ggplot can be used
gg_LA_avg_resid = st_as_sf(avg_resid_LA)

# Save plot
png("MeanResidbyLA.png")
la_resid_plot = ggplot() + geom_sf(data = gg_LA_avg_resid, aes(fill = res)) + theme_void() + scale_fill_viridis(option = "C") + labs(fill='Residual') 
grid.arrange(la_resid_plot)
dev.off()
```

## Weather Analysis
```{r Get trace plots for regression parameters, echo=FALSE}
# Convert regression posterior samples to MCMC object 
parallel_beta_mcmc <- mcmc.list(adaptive_models[,1]$samples$beta,
                                adaptive_models[,2]$samples$beta,
                                adaptive_models[,3]$samples$beta,
                                adaptive_models[,4]$samples$beta)

parallel_beta_days <- mcmc.list(adaptive_models[,1]$samples$beta[,2:7],
                                adaptive_models[,2]$samples$beta[,2:7],
                                adaptive_models[,3]$samples$beta[,2:7],
                                adaptive_models[,4]$samples$beta[,2:7])

parallel_beta_other <- mcmc.list(adaptive_models[,1]$samples$beta[,-c(2:7)],
                                adaptive_models[,2]$samples$beta[,-c(2:7)],
                                adaptive_models[,3]$samples$beta[,-c(2:7)],
                                adaptive_models[,4]$samples$beta[,-c(2:7)])

# Assess convergence with Gelman-Rubin diagnostic and trace plots
# Mostly looks good. Some chains may not have converged for some weekdays
png("Parallel_DayTracePlots.png")
plot(parallel_beta_days, density = FALSE)
dev.off()

png("Parallel_WeatherTracePlots.png")
plot(parallel_beta_other, density = FALSE)
dev.off()

gelman.diag(parallel_beta_mcmc)

# Store all samples in a dataframe
parallel_beta_samples <- data.frame(matrix(nrow = 10000, ncol = 12))
names(parallel_beta_samples) <- c("Intercept", "Sun", "Fri", "Sat", 
                                  "Wed", "Mon", "Tue", "Temperature",
                                  "Relative Humidity", "Wind Velocity",
                                  "Solar Radiation", "Precipitation")
parallel_beta_samples[,1:12] <- rbind(parallel_beta_mcmc[[1]],
                                      parallel_beta_mcmc[[2]],
                                      parallel_beta_mcmc[[3]],
                                      parallel_beta_mcmc[[4]])
``` 

```{r Analyse posteriors of regression parameters}
# Calculate 95% HPDs for regression parameters (shown on plots)
beta_hdi <- HPDinterval(as.mcmc(rbind(parallel_beta_mcmc[[1]],
                                      parallel_beta_mcmc[[2]],
                                      parallel_beta_mcmc[[3]],
                                      parallel_beta_mcmc[[4]])), prob = 0.95)

# Density graphs for weekday posterior distributions
sun_posterior <- ggplot(parallel_beta_samples, aes(x = Sun)) + 
  geom_density() + 
  geom_segment(aes(x=beta_hdi[2],xend=beta_hdi[14],y=1.1,yend=1.1, colour = "blue", linetype = "dashed")) + 
  geom_segment(aes(x=beta_hdi[2],xend=beta_hdi[2],y=0,yend=1.1, colour = "red", linetype = "dashed"))  + 
  geom_segment(aes(x=beta_hdi[14],xend=beta_hdi[14],y=0,yend=1.1, colour = "red", linetype = "dashed")) +
  labs(y = "Density", x = "Parameter value", title = "Sunday") + 
  theme(legend.position = "none") +
  xlim(-0.45,0.45)

mon_posterior <- ggplot(parallel_beta_samples, aes(x = Mon)) + 
  geom_density() + 
  geom_segment(aes(x=beta_hdi[6],xend=beta_hdi[18],y=1.1,yend=1.1, colour = "blue", linetype = "dashed")) + 
  geom_segment(aes(x=beta_hdi[6],xend=beta_hdi[6],y=0,yend=1.1, colour = "red", linetype = "dashed"))  + 
  geom_segment(aes(x=beta_hdi[18],xend=beta_hdi[18],y=0,yend=1.1, colour = "red", linetype = "dashed")) +
  labs(y = "Density", x = "Parameter value", title = "Monday") + 
  theme(legend.position = "none") +
  xlim(-0.45,0.45)

wed_posterior <- ggplot(parallel_beta_samples, aes(x = Wed)) + 
  geom_density() + 
  geom_segment(aes(x=beta_hdi[5],xend=beta_hdi[17],y=1.5,yend=1.5, colour = "blue", linetype = "dashed")) + 
  geom_segment(aes(x=beta_hdi[5],xend=beta_hdi[5],y=0,yend=1.5, colour = "red", linetype = "dashed"))  + 
  geom_segment(aes(x=beta_hdi[17],xend=beta_hdi[17],y=0,yend=1.5, colour = "red", linetype = "dashed")) +
  labs(y = "Density", x = "Parameter value", title = "Wednesday") + 
  theme(legend.position = "none") +
  xlim(-0.45,0.45)

tue_posterior <- ggplot(parallel_beta_samples, aes(x = Tue)) + 
  geom_density() + 
  geom_segment(aes(x=beta_hdi[7],xend=beta_hdi[19],y=1.1,yend=1.1, colour = "blue", linetype = "dashed")) + 
  geom_segment(aes(x=beta_hdi[7],xend=beta_hdi[7],y=0,yend=1.1, colour = "red", linetype = "dashed"))  + 
  geom_segment(aes(x=beta_hdi[19],xend=beta_hdi[19],y=0,yend=1.1, colour = "red", linetype = "dashed")) +
  labs(y = "Density", x = "Parameter value", title = "Tuesday") + 
  theme(legend.position = "none") +
  xlim(-0.45,0.45)

fri_posterior <- ggplot(parallel_beta_samples, aes(x = Fri)) + 
  geom_density() + 
  geom_segment(aes(x=beta_hdi[3],xend=beta_hdi[15],y=1.2,yend=1.2, colour = "blue", linetype = "dashed")) + 
  geom_segment(aes(x=beta_hdi[3],xend=beta_hdi[3],y=0,yend=1.2, colour = "red", linetype = "dashed"))  + 
  geom_segment(aes(x=beta_hdi[15],xend=beta_hdi[15],y=0,yend=1.2, colour = "red", linetype = "dashed")) +
  labs(y = "Density", x = "Parameter value", title = "Friday") + 
  theme(legend.position = "none") +
  xlim(-0.45,0.45)

sat_posterior <- ggplot(parallel_beta_samples, aes(x = Sat)) + 
  geom_density() + 
  geom_segment(aes(x=beta_hdi[4],xend=beta_hdi[16],y=1.2,yend=1.2, colour = "blue", linetype = "dashed")) + 
  geom_segment(aes(x=beta_hdi[4],xend=beta_hdi[4],y=0,yend=1.2, colour = "red", linetype = "dashed"))  + 
  geom_segment(aes(x=beta_hdi[16],xend=beta_hdi[16],y=0,yend=1.2, colour = "red", linetype = "dashed")) +
  labs(y = "Density", x = "Parameter value", title = "Saturday") + 
  theme(legend.position = "none") +
  xlim(-0.45,0.45)

# Plot weekday posterior distributions
png(file = "Parallel_DayPosteriors.png")
grid.arrange(grobs = list(mon_posterior, tue_posterior, weds_posterior, fri_posterior, sat_posterior, sun_posterior), ncol = 2, nrow = 3)
dev.off()

# Density graphs for intercept and weather posterior distributions

intercept_posterior <- ggplot(parallel_beta_samples, aes(x = Intercept)) + 
  geom_density() + 
  geom_segment(aes(x=beta_hdi[1],xend=beta_hdi[13],y=0.35,yend=0.35, colour = "blue", linetype = "dashed")) + 
  geom_segment(aes(x=beta_hdi[1],xend=beta_hdi[1],y=0,yend=0.35, colour = "red", linetype = "dashed"))  + 
  geom_segment(aes(x=beta_hdi[13],xend=beta_hdi[13],y=0,yend=0.35, colour = "red", linetype = "dashed")) +
  labs(y = "Density", x = "Parameter value", title = "Intercept") + 
  theme(legend.position = "none") +
  xlim(-0.7, 0.7)

rh_posterior <- ggplot(parallel_beta_samples, aes(x = parallel_beta_samples[,9])) + 
  geom_density() + 
  geom_segment(aes(x=beta_hdi[9],xend=beta_hdi[21],y=30,yend=30, colour = "blue", linetype = "dashed")) + 
  geom_segment(aes(x=beta_hdi[9],xend=beta_hdi[9],y=0,yend=30, colour = "red", linetype = "dashed"))  + 
  geom_segment(aes(x=beta_hdi[21],xend=beta_hdi[21],y=0,yend=30, colour = "red", linetype = "dashed")) +
  labs(y = "Density", x = "Parameter value", title = "Relative humidity") + 
  theme(legend.position = "none") +
  xlim(-0.01,0.01)

wind_posterior <- ggplot(parallel_beta_samples, aes(x = parallel_beta_samples[,10])) + 
  geom_density() + 
  geom_segment(aes(x=beta_hdi[10],xend=beta_hdi[22],y=2.2,yend=2.2, colour = "blue", linetype = "dashed")) + 
  geom_segment(aes(x=beta_hdi[10],xend=beta_hdi[10],y=0,yend=2.2, colour = "red", linetype = "dashed"))  + 
  geom_segment(aes(x=beta_hdi[22],xend=beta_hdi[22],y=0,yend=2.2, colour = "red", linetype = "dashed")) +
  labs(y = "Density", x = "Parameter value", title = "Wind velocity") + 
  theme(legend.position = "none") +
  xlim(-0.1,0.1)

temp_posterior <- ggplot(parallel_beta_samples, aes(x = Temperature)) + 
  geom_density() + 
  geom_segment(aes(x=beta_hdi[8],xend=beta_hdi[20],y=7,yend=7, colour = "blue", linetype = "dashed")) + 
  geom_segment(aes(x=beta_hdi[8],xend=beta_hdi[8],y=0,yend=7, colour = "red", linetype = "dashed"))  + 
  geom_segment(aes(x=beta_hdi[20],xend=beta_hdi[20],y=0,yend=7, colour = "red", linetype = "dashed")) +
  labs(y = "Density", x = "Parameter value", title = "Temperature") + 
  theme(legend.position = "none") +
  xlim(-0.03,0.03)

ssrd_posterior <- ggplot(parallel_beta_samples, aes(x = parallel_beta_samples[,11])) + 
  geom_density() + 
  geom_segment(aes(x=beta_hdi[11],xend=beta_hdi[23],y=1.5,yend=1.5, colour = "blue", linetype = "dashed")) + 
  geom_segment(aes(x=beta_hdi[11],xend=beta_hdi[11],y=0,yend=1.5, colour = "red", linetype = "dashed"))  + 
  geom_segment(aes(x=beta_hdi[23],xend=beta_hdi[23],y=0,yend=1.5, colour = "red", linetype = "dashed")) +
  labs(y = "Density", x = "Parameter value", title = "Solar radiation") + 
  theme(legend.position = "none") +
  xlim(-0.1,0.1)

precipitation_posterior <- ggplot(parallel_beta_samples, aes(x = Precipitation)) + 
  geom_density() + 
  geom_segment(aes(x=beta_hdi[12],xend=beta_hdi[24],y=3,yend=3, colour = "blue", linetype = "dashed")) + 
  geom_segment(aes(x=beta_hdi[12],xend=beta_hdi[12],y=0,yend=3, colour = "red", linetype = "dashed"))  + 
  geom_segment(aes(x=beta_hdi[24],xend=beta_hdi[24],y=0,yend=3, colour = "red", linetype = "dashed")) +
  labs(y = "Density", x = "Parameter value", title = "Precipitation") + 
  theme(legend.position = "none") +
  xlim(-0.05,0.05)

# Plot intercept and weather posterior distributions
png(file = "Parallel_WeatherPosteriors.png")
grid.arrange(grobs = list(intercept_posterior, temp_posterior, rh_posterior, wind_posterior, ssrd_posterior, precipitation_posterior), ncol = 2, nrow = 3)
dev.off()
```

```{r Get posteriors of hyperparameters}
# Convert posterior samples of 4 main hyperparameters to MCMC objects
# Obtain corresponding Gelman-Rubin diagnostics - they show convergence
parallel_rho <- mcmc.list(adaptive_models[,1]$samples$rho,
                          adaptive_models[,2]$samples$rho,
                          adaptive_models[,3]$samples$rho,
                          adaptive_models[,4]$samples$rho)

parallel_tau2 <- mcmc.list(adaptive_models[,1]$samples$tau2,
                          adaptive_models[,2]$samples$tau2,
                          adaptive_models[,3]$samples$tau2,
                          adaptive_models[,4]$samples$tau2)

# Assess convergence with Gelman-Rubin diagnostic and trace plots - looks good
gelman.diag(parallel_rho)
gelman.diag(parallel_tau2)

png("Parallel_RhoTracePlots.png")
plot(parallel_rho, density = FALSE)
dev.off()

png("Parallel_TauTracePlots.png")
plot(parallel_tau2, density = FALSE)
dev.off()

# Get 95% HDI (not shown on plots)
hyperparam_hdi <- HPDinterval(as.mcmc(rbind(parallel_rho[[1]],
                                      parallel_rho[[2]],
                                      parallel_rho[[3]],
                                      parallel_rho[[4]])), prob = 0.95)

# Save graphical posterior densities of main hyperparameters to file
png(file="ParallelHyperparams.png")
parallel_rhoS <- ggplot(mapping = aes(x = c(parallel_rho[[1]][,1],
                                            parallel_rho[[2]][,1],
                                            parallel_rho[[3]][,1],
                                            parallel_rho[[4]][,1]))) +
  geom_density() +
  labs(x = expression(rho["S"]), y = "Density")

parallel_rhoT <- ggplot(mapping = aes(x = c(parallel_rho[[1]][,2],
                                            parallel_rho[[2]][,2],
                                            parallel_rho[[3]][,2],
                                            parallel_rho[[4]][,2]))) +
  geom_density() +
  labs(x = expression(rho["T"]), y = "Density")

parallel_tau <- ggplot(mapping = aes(x = c(parallel_tau2[[1]][,1],
                                           parallel_tau2[[2]][,1],
                                           parallel_tau2[[3]][,1],
                                           parallel_tau2[[4]][,1]))) +
  geom_density() +
  labs(x = expression(tau^2), y = "Density")

parallel_tauw <- ggplot(mapping = aes(x = c(parallel_tau2[[1]][,2],
                                            parallel_tau2[[2]][,2],
                                            parallel_tau2[[3]][,2],
                                            parallel_tau2[[4]][,2]))) +
  geom_density() +
  labs(x = expression(tau[omega]^2), y = "Density")

grid.arrange(grobs = list(parallel_rhoS, parallel_rhoT, parallel_tau,
                          parallel_tauw), nrow=2, ncol=2)
dev.off()
```

```{r Analysis of neighbourhood matrix posteriors, echo=FALSE}
# Set up dataframe to contain neighbourhood matrix estimates posterior samples
parallel_w <- data.frame(matrix(nrow = 10000, ncol = 808))
parallel_new_w <- data.frame(matrix(nrow = 10000, ncol = 956))
w_names <- "w 1"
for(i in 2:808){w_names <- c(w_names, paste("w",i))}
names(parallel_w) <- w_names
names(parallel_new_w) <- w_names

# Store posterior samples
parallel_w[,1:808] <- rbind(adaptive_models[,1]$samples$w,
                            adaptive_models[,2]$samples$w,
                            adaptive_models[,3]$samples$w,
                            adaptive_models[,4]$samples$w)
parallel_w$Iter <- 1:10000

parallel_new_w[,1:956] <- rbind(second_neighbour_models[,1]$samples$w,
                                second_neighbour_models[,2]$samples$w,
                                second_neighbour_models[,3]$samples$w,
                                second_neighbour_models[,4]$samples$w)
parallel_new_w$Iter <- 1:10000

# Calculate summary statistics of posterior samples for all 808 elements
mean_ws <- colMeans(parallel_w[,2:809])
median_ws <- sapply(parallel_w[,2:809], median)
lq_ws <- sapply(parallel_w[,2:809], quantile, probs = 0.25)
uq_ws <- sapply(parallel_w[,2:809], quantile, probs = 0.75)

# Plot summary statistics of posterior samples for all 808 elements
png(file="Parallel_NeighbourhoodMatrixPosteriors.png")

w_mean_hist <- ggplot(mapping = aes(x = mean_ws)) +
  geom_histogram(position = "identity", bins = 25) +
  labs(x = "Posterior mean", y = "Neighbouring local authority pairs")

w_median_hist <- ggplot(mapping = aes(x = median_ws)) +
  geom_histogram(position = "identity", bins = 25) +
  labs(x = "Posterior median", y = "Neighbouring local authority pairs")

w_lq_hist <- ggplot(mapping = aes(x = lq_ws)) +
  geom_histogram(position = "identity", bins = 25) +
  labs(x = "Posterior lower quartile", y = "Neighbouring local authority pairs")

w_uq_hist <- ggplot(mapping = aes(x = uq_ws)) +
  geom_histogram(position = "identity", bins = 25) +
  labs(x = "Posterior upper quartile", y = "Neighbouring local authority pairs")

grid.arrange(w_mean_hist, w_median_hist, w_lq_hist, w_uq_hist, ncol = 2, nrow = 2)

dev.off()

# Caclulate Gelman-Rubin diagnostic for neighbourhood matrix elements
parallel_ws <- mcmc.list(adaptive_models[,1]$samples$w,
                         adaptive_models[,2]$samples$w,
                         adaptive_models[,3]$samples$w,
                         adaptive_models[,4]$samples$w)

w_gelmans <- gelman.diag(adaptive_ws)[[1]][1:808]

# Histogram of neighbourhood matrix element Gelman-Rubin statistics
# Shows convergence
w_gelman_hist <- ggplot(aes(x = w_gelmans)) + geom_histogram() +
  theme(legend.title = "Convergence diagnostics for neighbourhood matrix elements")
```

```{r identify neighbouring LADs of Hackney}
# Function to identify neighbours of a local authority
# Input: Neighbourhood matrix and local authority ID
# Output: IDs of neighbours
identify_neighbours <- function(nb_W, id){
  neighbours <- c()
  for(j in 1:K){
    if(nb_W[id, j] == 1){
      neighbours <- c(neighbours,j)
    }
  }
  return(neighbours)
}

# Function to identify neighbourhood matrix elements of neighbouring authorities
# Input: Neighbourhood matrix, local authrity ID, list of neighbour authority IDs
# Output: IDs of corresponding neighbourhood matrix elements
identify_w_elements <- function(nb_W, id, nb_id){
  neighbour_w <- c()
  for(j in nb_id){
    if(j > id){
      p1 <- sum(upper.triangle(nb_W[1:(j - 1), 1:(j - 1)]))
      p2 <- sum(W[1:id, j])
    } else {
      p1 <- sum(upper.triangle(nb_W[1:(id - 1), 1:(id - 1)]))
      p2 <- sum(nb_W[1:j, id])
    }
    neighbour_w <- c(neighbour_w, p1 + p2)
  }
  return(neighbour_w)
}

## Calculate neighbours and corresponding neighbourhood matrix element IDs

# Hackney & City of London
hackney_neighbours <- identify_neighbours(W, 291)
# 286, 293, 298, 304, 307, 309, 310, 312
identify_w_elements(W, 291, hackney_neighbours)
# 727, 733, 754, 769, 780, 788, 793, 805

# Hackney & City of London - extended model
hackney__extended_neighbours <- identify_neighbours(new_W, 291)
# 281, 282, 284, 285, 286, 289, 293, 298, 299, 301, 302, 304, 305, 307, 309, 310, 311, 312
identify_w_elements(new_W, 291, hackney__extended_neighbours)
# 766, 767, 768, 769, 770, 771, 779, 810, 815, 831, 841, 853, 860, 878, 897, 910, 920, 938
```

```{r main model correlation graphs}
## Hackney graphs
png("hackney_neighbours.png")

camden <- ggplot(mapping = aes(x = parallel_w[,727])) + 
  geom_density() +
  labs(x = "Correlation", y = "Density", title = "Camden") + 
   theme(text=element_text(size=8))

haringey <- ggplot(mapping = aes(x = parallel_w[,733])) + 
  geom_density() +
  labs(x = "Correlation", y = "Density", title = "Haringey") + 
   theme(text=element_text(size=8))

islington <- ggplot(mapping = aes(x = parallel_w[,754])) + 
  geom_density() +
  labs(x = "Correlation", y = "Density", title = "Islington") + 
   theme(text=element_text(size=8))

newham <- ggplot(mapping = aes(x = parallel_w[,769])) + 
  geom_density() +
  labs(x = "Correlation", y = "Density", title = "Newham") + 
   theme(text=element_text(size=8))

southwark <- ggplot(mapping = aes(x = parallel_w[,780])) + 
  geom_density() +
  labs(x = "Correlation", y = "Density", title = "Southwark") + 
   theme(text=element_text(size=8))

tower_hamlets <- ggplot(mapping = aes(x = parallel_w[,788])) + 
  geom_density() +
  labs(x = "Correlation", y = "Density", title = "Tower Hamlets") + 
   theme(text=element_text(size=8))

waltham_forest <- ggplot(mapping = aes(x = parallel_w[,793])) + 
  geom_density() +
  labs(x = "Correlation", y = "Density", title = "Waltham Forest") + 
   theme(text=element_text(size=8))

westminster <- ggplot(mapping = aes(x = parallel_w[,805])) + 
  geom_density() +
  labs(x = "Correlation", y = "Density", title = "Westminster") + 
   theme(text=element_text(size=8))

grid.arrange(grobs = list(camden, haringey, islington, newham, southwark, tower_hamlets, waltham_forest, westminster), nrow=3, ncol=3)

dev.off()
```

```{r second order neighbour correlation graphs}
## Hackney graphs
png("hackney_extended_orig_neighbours.png")

camden <- ggplot(mapping = aes(x = parallel_new_w[,770])) + 
  geom_density() +
  labs(x = "Correlation", y = "Density", title = "Camden") + 
   theme(text=element_text(size=8))

haringey <- ggplot(mapping = aes(x = parallel_new_w[,779])) + 
  geom_density() +
  labs(x = "Correlation", y = "Density", title = "Haringey") + 
   theme(text=element_text(size=8))

islington <- ggplot(mapping = aes(x = parallel_new_w[,810])) + 
  geom_density() +
  labs(x = "Correlation", y = "Density", title = "Islington") + 
   theme(text=element_text(size=8))

newham <- ggplot(mapping = aes(x = parallel_new_w[,853])) + 
  geom_density() +
  labs(x = "Correlation", y = "Density", title = "Newham") + 
   theme(text=element_text(size=8))

southwark <- ggplot(mapping = aes(x = parallel_new_w[,878])) + 
  geom_density() +
  labs(x = "Correlation", y = "Density", title = "Southwark") + 
   theme(text=element_text(size=8))

tower_hamlets <- ggplot(mapping = aes(x = parallel_new_w[,897])) + 
  geom_density() +
  labs(x = "Correlation", y = "Density", title = "Tower Hamlets") + 
   theme(text=element_text(size=8))

waltham_forest <- ggplot(mapping = aes(x = parallel_new_w[,910])) + 
  geom_density() +
  labs(x = "Correlation", y = "Density", title = "Waltham Forest") + 
   theme(text=element_text(size=8))

westminster <- ggplot(mapping = aes(x = parallel_new_w[,938])) + 
  geom_density() +
  labs(x = "Correlation", y = "Density", title = "Westminster") + 
   theme(text=element_text(size=8))

grid.arrange(grobs = list(camden, haringey, islington, newham, southwark, tower_hamlets, waltham_forest, westminster), nrow=3, ncol=3)

dev.off()

png("hackney_extended_second_neighbours.png")

barking_and_dagenham <- ggplot(mapping = aes(x = parallel_new_w[,766])) + 
  geom_density() +
  labs(x = "Correlation", y = "Density", title = "Barking & Dagenham") + 
   theme(text=element_text(size=8))

barnet <- ggplot(mapping = aes(x = parallel_new_w[,767])) + 
  geom_density() +
  labs(x = "Correlation", y = "Density", title = "Barnet") + 
   theme(text=element_text(size=8))

brent <- ggplot(mapping = aes(x = parallel_new_w[,768])) + 
  geom_density() +
  labs(x = "Correlation", y = "Density", title = "Brent") + 
   theme(text=element_text(size=8))

bromley <- ggplot(mapping = aes(x = parallel_new_w[,769])) + 
  geom_density() +
  labs(x = "Correlation", y = "Density", title = "Bromley") + 
   theme(text=element_text(size=8))

enfield <- ggplot(mapping = aes(x = parallel_new_w[,771])) + 
  geom_density() +
  labs(x = "Correlation", y = "Density", title = "Enfield") + 
   theme(text=element_text(size=8))

kensignton_and_chelsea <- ggplot(mapping = aes(x = parallel_new_w[,815])) + 
  geom_density() +
  labs(x = "Correlation", y = "Density", title = "Kensington & Chelsea") + 
   theme(text=element_text(size=8))

lambeth <- ggplot(mapping = aes(x = parallel_new_w[,831])) + 
  geom_density() +
  labs(x = "Correlation", y = "Density", title = "Lambeth") + 
   theme(text=element_text(size=8))

lewisham <- ggplot(mapping = aes(x = parallel_new_w[,841])) + 
  geom_density() +
  labs(x = "Correlation", y = "Density", title = "Lewisham") + 
   theme(text=element_text(size=8))

redbridge <- ggplot(mapping = aes(x = parallel_new_w[,860])) + 
  geom_density() +
  labs(x = "Correlation", y = "Density", title = "Redbridge") + 
   theme(text=element_text(size=8))

wandsworth <- ggplot(mapping = aes(x = parallel_new_w[,920])) + 
  geom_density() +
  labs(x = "Correlation", y = "Density", title = "Wandsworth") + 
   theme(text=element_text(size=8))


grid.arrange(grobs = list(barking_and_dagenham, barnet, brent, bromley, enfield,
             kensignton_and_chelsea, lambeth, lewisham, redbridge, wandsworth),
             nrow=4, ncol=3)

dev.off()
```
