# Supplementary material for: A Bayesian spatio-temporal study of the association between meteorological factors and the spread of COVID-19
Source: J Transl Med. 2023 Nov 24;21:848. doi: 10.1186/s12967-023-04436-5 (PMC10668378; doi:10.1186/s12967-023-04436-5)
Supplement: Supplementary file 8 — Additional file 8. R-Markdown file containing code to conduct analysis into the random effects in both models. [file 12967_2023_4436_MOESM8_ESM.rmd]

---
title: "RandomEffectAnalysis"
author: "Jamie Mullienaux"
date: "8/31/2022"
output: pdf_document
---

```{r setup, include=FALSE}
knitr::opts_chunk$set(echo = TRUE)
```

```{r Set-up analysis of random effects}
# Posterior random effect samples
phi_samples <- rbind(adaptive_models[,1]$samples$phi,
                     adaptive_models[,2]$samples$phi,
                     adaptive_models[,3]$samples$phi,
                     adaptive_models[,4]$samples$phi)


# Posterior random effect samples in second order neighbour model
phi_samples_v2 <- rbind(second_neighbour_models[,1]$samples$phi,
                        second_neighbour_models[,2]$samples$phi,
                        second_neighbour_models[,3]$samples$phi,
                        second_neighbour_models[,4]$samples$phi)


# Function to extract random effects for a given local authority
# Input: Local authority ID, random effect samples
# Output: Random effects
LA_phis <- function(id, random_effects){
  cols <- (0:(N - lags - 6))*K + id
  return(data.frame(random_effects[, cols]))
}

# Convert phi samples to long
reshape_phi <- function(df){
  df$Iter <- 1:10000
  long_df <- reshape(df, direction ="long", idvar = "Iter",
                     varying = list(names(df)[1:55]))

  names(long_df) <- c("iter", "day", "sample")
  long_df$day <- as.factor(long_df$day)
  return(long_df)
}
```

```{r Study random effects in Hackney and Islington}
# Get random effect samples
hackney_phi <- LA_phis(291, phi_samples)
islington_phi <- LA_phis(298, phi_samples)

hackney_phi_long <- reshape_phi(hackney_phi)
islington_phi_long <- reshape_phi(islington_phi)

# Plot violins of samples posteriors
hackney_violin <- ggplot(data = hackney_phi_long[1:400000,], 
                           mapping = aes(x = day[1:400000], 
                                         y = sample[1:400000])) + 
  geom_violin() + 
  labs(x = "Hackney (days 1-40)", y = "Density") +
  theme(axis.ticks.x = element_blank(), axis.text.x = element_blank()) +
  ylim(-2.5,1.1) +
  stat_summary(fun="mean", geom="point", size=1, color="red")

png("HackneyRandomEffectOrig.png")
grid.arrange(hackney_violin_1)
dev.off()

islington_violin <- ggplot(data = islington_phi_long[1:400000,], 
                           mapping = aes(x = day[1:400000], 
                                         y = sample[1:400000])) + 
  geom_violin() + 
  labs(x = "Islington (days 1-40)", y = "Density") +
  theme(axis.ticks.x = element_blank(), axis.text.x = element_blank()) +
  ylim(-2.5 ,1.1) +
  stat_summary(fun="mean", geom="point", size=1, color="red")

png("HackneyIislingtonRandomEffectsOrig.png")
grid.arrange(grobs = list(hackney_violin, islington_violin), nrow = 2)
dev.off()

```

```{r Study random effects in Hackney and neighbouring LADs }
hackney_phi_v2 <- LA_phis(291, phi_samples_v2)
islington_phi_v2 <- LA_phis(298, phi_samples_v2)

hackney_phi_long_v2 <- reshape_phi(hackney_phi_v2)
islington_phi_long_v2 <- reshape_phi(islington_phi_v2)

hackney_violin_v2 <- ggplot(data = hackney_phi_long_v2[1:400000,],
                            mapping = aes(x = day[1:400000],
                                          y = sample[1:400000])) + 
  geom_violin() + 
  labs(x = "Hackney (days 1-40)", y = "Density") +
  theme(axis.ticks.x = element_blank(), axis.text.x = element_blank()) +
  ylim(-2.5,1.1) +
  stat_summary(fun="mean", geom="point", size=1, color="red")

png("HackneyRandomEffect_v2.png")
grid.arrange(hackney_violin_v2)
dev.off()

islington_violin_v2 <- ggplot(data = islington_phi_long_v2[1:400000,],
                              mapping = aes(x = day[1:400000],
                                            y = sample[1:400000])) + 
  geom_violin() + 
  labs(x = "Islington (days 1-40)", y = "Density") +
  theme(axis.ticks.x = element_blank(), axis.text.x = element_blank()) +
  ylim(-2.5 ,1.1) +
  stat_summary(fun="mean", geom="point", size=1, color="red")

png("HackneyIislingtonRandomEffects_v2.png")
grid.arrange(grobs = list(hackney_violin_v2, islington_violin_v2), nrow = 2)
dev.off()
```
