# Supplementary material for: A Bayesian spatio-temporal study of the association between meteorological factors and the spread of COVID-19
Source: J Transl Med. 2023 Nov 24;21:848. doi: 10.1186/s12967-023-04436-5 (PMC10668378; doi:10.1186/s12967-023-04436-5)
Supplement: Supplementary file 10 — Additional file 10. An R object that can be loaded using the readRDS command. The loaded object is a binary matrix used to define neighbouring LADs in the original model. [file 12967_2023_4436_MOESM10_ESM.csv]

lads	code	date	cases	population
Adur	E07000223	2020-06-15	0	64301
Adur	E07000223	2020-06-16	0	64301
Adur	E07000223	2020-06-17	0	64301
Adur	E07000223	2020-06-18	1	64301
Adur	E07000223	2020-06-19	1	64301
Adur	E07000223	2020-06-20	0	64301
Adur	E07000223	2020-06-21	0	64301
Adur	E07000223	2020-06-22	0	64301
Adur	E07000223	2020-06-23	0	64301
Adur	E07000223	2020-06-24	0	64301
Adur	E07000223	2020-06-25	1	64301
Adur	E07000223	2020-06-26	0	64301
Adur	E07000223	2020-06-27	1	64301
Adur	E07000223	2020-06-28	0	64301
Adur	E07000223	2020-06-29	0	64301
Adur	E07000223	2020-06-30	0	64301
Adur	E07000223	2020-07-01	0	64301
Adur	E07000223	2020-07-02	0	64301
Adur	E07000223	2020-07-03	1	64301
Adur	E07000223	2020-07-04	0	64301
Adur	E07000223	2020-07-05	0	64301
Adur	E07000223	2020-07-06	0	64301
Allerdale	E07000026	2020-06-15	1	97761
Allerdale	E07000026	2020-06-16	0	97761
Allerdale	E07000026	2020-06-17	0	97761
Allerdale	E07000026	2020-06-18	1	97761
Allerdale	E07000026	2020-06-19	0	97761
Allerdale	E07000026	2020-06-20	0	97761
Allerdale	E07000026	2020-06-21	0	97761
Allerdale	E07000026	2020-06-22	0	97761
Allerdale	E07000026	2020-06-23	0	97761
Allerdale	E07000026	2020-06-24	1	97761
Allerdale	E07000026	2020-06-25	0	97761
Allerdale	E07000026	2020-06-26	0	97761
Allerdale	E07000026	2020-06-27	0	97761
Allerdale	E07000026	2020-06-28	0	97761
Allerdale	E07000026	2020-06-29	1	97761
Allerdale	E07000026	2020-06-30	2	97761
Allerdale	E07000026	2020-07-01	0	97761
Allerdale	E07000026	2020-07-02	1	97761
Allerdale	E07000026	2020-07-03	0	97761
Allerdale	E07000026	2020-07-04	0	97761
Allerdale	E07000026	2020-07-05	0	97761
Allerdale	E07000026	2020-07-06	1	97761
Amber Valley	E07000032	2020-06-15	2	128147
Amber Valley	E07000032	2020-06-16	1	128147
Amber Valley	E07000032	2020-06-17	3	128147
Amber Valley	E07000032	2020-06-18	1	128147
Amber Valley	E07000032	2020-06-19	2	128147
Amber Valley	E07000032	2020-06-20	1	128147
Amber Valley	E07000032	2020-06-21	0	128147
Amber Valley	E07000032	2020-06-22	0	128147
Amber Valley	E07000032	2020-06-23	2	128147
Amber Valley	E07000032	2020-06-24	1	128147
Amber Valley	E07000032	2020-06-25	1	128147
Amber Valley	E07000032	2020-06-26	1	128147
Amber Valley	E07000032	2020-06-27	1	128147
Amber Valley	E07000032	2020-06-28	0	128147
Amber Valley	E07000032	2020-06-29	0	128147
Amber Valley	E07000032	2020-06-30	0	128147
Amber Valley	E07000032	2020-07-01	1	128147
Amber Valley	E07000032	2020-07-02	1	128147
Amber Valley	E07000032	2020-07-03	1	128147
Amber Valley	E07000032	2020-07-04	1	128147
Amber Valley	E07000032	2020-07-05	0	128147
Amber Valley	E07000032	2020-07-06	0	128147
Arun	E07000224	2020-06-15	2	160758
Arun	E07000224	2020-06-16	0	160758
Arun	E07000224	2020-06-17	3	160758
Arun	E07000224	2020-06-18	0	160758
Arun	E07000224	2020-06-19	0	160758
Arun	E07000224	2020-06-20	0	160758
Arun	E07000224	2020-06-21	0	160758
Arun	E07000224	2020-06-22	2	160758
Arun	E07000224	2020-06-23	0	160758
Arun	E07000224	2020-06-24	1	160758
Arun	E07000224	2020-06-25	1	160758
Arun	E07000224	2020-06-26	0	160758
Arun	E07000224	2020-06-27	0	160758
Arun	E07000224	2020-06-28	0	160758
Arun	E07000224	2020-06-29	0	160758
Arun	E07000224	2020-06-30	0	160758
Arun	E07000224	2020-07-01	0	160758
Arun	E07000224	2020-07-02	0	160758
Arun	E07000224	2020-07-03	0	160758
Arun	E07000224	2020-07-04	0	160758
Arun	E07000224	2020-07-05	0	160758
Arun	E07000224	2020-07-06	0	160758
Ashfield	E07000170	2020-06-15	0	127918
Ashfield	E07000170	2020-06-16	0	127918
Ashfield	E07000170	2020-06-17	3	127918
Ashfield	E07000170	2020-06-18	0	127918
Ashfield	E07000170	2020-06-19	1	127918
Ashfield	E07000170	2020-06-20	1	127918
Ashfield	E07000170	2020-06-21	0	127918
Ashfield	E07000170	2020-06-22	0	127918
Ashfield	E07000170	2020-06-23	0	127918
Ashfield	E07000170	2020-06-24	0	127918
Ashfield	E07000170	2020-06-25	2	127918
Ashfield	E07000170	2020-06-26	1	127918
Ashfield	E07000170	2020-06-27	0	127918
Ashfield	E07000170	2020-06-28	1	127918
Ashfield	E07000170	2020-06-29	1	127918
Ashfield	E07000170	2020-06-30	1	127918
Ashfield	E07000170	2020-07-01	0	127918
Ashfield	E07000170	2020-07-02	3	127918
Ashfield	E07000170	2020-07-03	0	127918
Ashfield	E07000170	2020-07-04	2	127918
Ashfield	E07000170	2020-07-05	0	127918
Ashfield	E07000170	2020-07-06	0	127918
Ashford	E07000105	2020-06-15	9	130032
Ashford	E07000105	2020-06-16	8	130032
Ashford	E07000105	2020-06-17	7	130032
Ashford	E07000105	2020-06-18	8	130032
Ashford	E07000105	2020-06-19	8	130032
Ashford	E07000105	2020-06-20	10	130032
Ashford	E07000105	2020-06-21	4	130032
Ashford	E07000105	2020-06-22	7	130032
Ashford	E07000105	2020-06-23	3	130032
Ashford	E07000105	2020-06-24	6	130032
Ashford	E07000105	2020-06-25	5	130032
Ashford	E07000105	2020-06-26	9	130032
Ashford	E07000105	2020-06-27	2	130032
Ashford	E07000105	2020-06-28	4	130032
Ashford	E07000105	2020-06-29	4	130032
Ashford	E07000105	2020-06-30	6	130032
Ashford	E07000105	2020-07-01	7	130032
Ashford	E07000105	2020-07-02	3	130032
Ashford	E07000105	2020-07-03	6	130032
Ashford	E07000105	2020-07-04	3	130032
Ashford	E07000105	2020-07-05	3	130032
Ashford	E07000105	2020-07-06	2	130032
Babergh	E07000200	2020-06-15	0	92036
Babergh	E07000200	2020-06-16	1	92036
Babergh	E07000200	2020-06-17	0	92036
Babergh	E07000200	2020-06-18	0	92036
Babergh	E07000200	2020-06-19	0	92036
Babergh	E07000200	2020-06-20	0	92036
Babergh	E07000200	2020-06-21	2	92036
Babergh	E07000200	2020-06-22	0	92036
Babergh	E07000200	2020-06-23	1	92036
Babergh	E07000200	2020-06-24	2	92036
Babergh	E07000200	2020-06-25	0	92036
Babergh	E07000200	2020-06-26	0	92036
Babergh	E07000200	2020-06-27	0	92036
Babergh	E07000200	2020-06-28	0	92036
Babergh	E07000200	2020-06-29	0	92036
Babergh	E07000200	2020-06-30	0	92036
Babergh	E07000200	2020-07-01	0	92036
Babergh	E07000200	2020-07-02	0	92036
Babergh	E07000200	2020-07-03	0	92036
Babergh	E07000200	2020-07-04	0	92036
Babergh	E07000200	2020-07-05	0	92036
Babergh	E07000200	2020-07-06	0	92036
Barking and Dagenham	E09000002	2020-06-15	1	212906
Barking and Dagenham	E09000002	2020-06-16	0	212906
Barking and Dagenham	E09000002	2020-06-17	2	212906
Barking and Dagenham	E09000002	2020-06-18	0	212906
Barking and Dagenham	E09000002	2020-06-19	0	212906
Barking and Dagenham	E09000002	2020-06-20	0	212906
Barking and Dagenham	E09000002	2020-06-21	2	212906
Barking and Dagenham	E09000002	2020-06-22	1	212906
Barking and Dagenham	E09000002	2020-06-23	1	212906
Barking and Dagenham	E09000002	2020-06-24	4	212906
Barking and Dagenham	E09000002	2020-06-25	2	212906
Barking and Dagenham	E09000002	2020-06-26	3	212906
Barking and Dagenham	E09000002	2020-06-27	1	212906
Barking and Dagenham	E09000002	2020-06-28	0	212906
Barking and Dagenham	E09000002	2020-06-29	2	212906
Barking and Dagenham	E09000002	2020-06-30	2	212906
Barking and Dagenham	E09000002	2020-07-01	2	212906
Barking and Dagenham	E09000002	2020-07-02	0	212906
Barking and Dagenham	E09000002	2020-07-03	0	212906
Barking and Dagenham	E09000002	2020-07-04	0	212906
Barking and Dagenham	E09000002	2020-07-05	0	212906
Barking and Dagenham	E09000002	2020-07-06	0	212906
Barnet	E09000003	2020-06-15	2	395869
Barnet	E09000003	2020-06-16	2	395869
Barnet	E09000003	2020-06-17	2	395869
Barnet	E09000003	2020-06-18	1	395869
Barnet	E09000003	2020-06-19	0	395869
Barnet	E09000003	2020-06-20	0	395869
Barnet	E09000003	2020-06-21	1	395869
Barnet	E09000003	2020-06-22	0	395869
Barnet	E09000003	2020-06-23	0	395869
Barnet	E09000003	2020-06-24	0	395869
Barnet	E09000003	2020-06-25	2	395869
Barnet	E09000003	2020-06-26	3	395869
Barnet	E09000003	2020-06-27	0	395869
Barnet	E09000003	2020-06-28	1	395869
Barnet	E09000003	2020-06-29	3	395869
Barnet	E09000003	2020-06-30	1	395869
Barnet	E09000003	2020-07-01	2	395869
Barnet	E09000003	2020-07-02	2	395869
Barnet	E09000003	2020-07-03	1	395869
Barnet	E09000003	2020-07-04	1	395869
Barnet	E09000003	2020-07-05	4	395869
Barnet	E09000003	2020-07-06	1	395869
Barnsley	E08000016	2020-06-15	22	246866
Barnsley	E08000016	2020-06-16	8	246866
Barnsley	E08000016	2020-06-17	20	246866
Barnsley	E08000016	2020-06-18	23	246866
Barnsley	E08000016	2020-06-19	31	246866
Barnsley	E08000016	2020-06-20	15	246866
Barnsley	E08000016	2020-06-21	16	246866
Barnsley	E08000016	2020-06-22	19	246866
Barnsley	E08000016	2020-06-23	15	246866
Barnsley	E08000016	2020-06-24	16	246866
Barnsley	E08000016	2020-06-25	12	246866
Barnsley	E08000016	2020-06-26	12	246866
Barnsley	E08000016	2020-06-27	13	246866
Barnsley	E08000016	2020-06-28	11	246866
Barnsley	E08000016	2020-06-29	7	246866
Barnsley	E08000016	2020-06-30	9	246866
Barnsley	E08000016	2020-07-01	6	246866
Barnsley	E08000016	2020-07-02	9	246866
Barnsley	E08000016	2020-07-03	6	246866
Barnsley	E08000016	2020-07-04	6	246866
Barnsley	E08000016	2020-07-05	4	246866
Barnsley	E08000016	2020-07-06	4	246866
Barrow-in-Furness	E07000027	2020-06-15	1	67049
Barrow-in-Furness	E07000027	2020-06-16	1	67049
Barrow-in-Furness	E07000027	2020-06-17	0	67049
Barrow-in-Furness	E07000027	2020-06-18	2	67049
Barrow-in-Furness	E07000027	2020-06-19	2	67049
Barrow-in-Furness	E07000027	2020-06-20	0	67049
Barrow-in-Furness	E07000027	2020-06-21	0	67049
Barrow-in-Furness	E07000027	2020-06-22	0	67049
Barrow-in-Furness	E07000027	2020-06-23	1	67049
Barrow-in-Furness	E07000027	2020-06-24	0	67049
Barrow-in-Furness	E07000027	2020-06-25	0	67049
Barrow-in-Furness	E07000027	2020-06-26	1	67049
Barrow-in-Furness	E07000027	2020-06-27	0	67049
Barrow-in-Furness	E07000027	2020-06-28	0	67049
Barrow-in-Furness	E07000027	2020-06-29	0	67049
Barrow-in-Furness	E07000027	2020-06-30	0	67049
Barrow-in-Furness	E07000027	2020-07-01	0	67049
Barrow-in-Furness	E07000027	2020-07-02	0	67049
Barrow-in-Furness	E07000027	2020-07-03	0	67049
Barrow-in-Furness	E07000027	2020-07-04	0	67049
Barrow-in-Furness	E07000027	2020-07-05	0	67049
Barrow-in-Furness	E07000027	2020-07-06	0	67049
Basildon	E07000066	2020-06-15	8	187199
Basildon	E07000066	2020-06-16	4	187199
Basildon	E07000066	2020-06-17	5	187199
Basildon	E07000066	2020-06-18	1	187199
Basildon	E07000066	2020-06-19	3	187199
Basildon	E07000066	2020-06-20	1	187199
Basildon	E07000066	2020-06-21	3	187199
Basildon	E07000066	2020-06-22	1	187199
Basildon	E07000066	2020-06-23	2	187199
Basildon	E07000066	2020-06-24	3	187199
Basildon	E07000066	2020-06-25	1	187199
Basildon	E07000066	2020-06-26	2	187199
Basildon	E07000066	2020-06-27	0	187199
Basildon	E07000066	2020-06-28	0	187199
Basildon	E07000066	2020-06-29	2	187199
Basildon	E07000066	2020-06-30	1	187199
Basildon	E07000066	2020-07-01	0	187199
Basildon	E07000066	2020-07-02	3	187199
Basildon	E07000066	2020-07-03	4	187199
Basildon	E07000066	2020-07-04	3	187199
Basildon	E07000066	2020-07-05	2	187199
Basildon	E07000066	2020-07-06	2	187199
Basingstoke and Deane	E07000084	2020-06-15	0	176582
Basingstoke and Deane	E07000084	2020-06-16	0	176582
Basingstoke and Deane	E07000084	2020-06-17	0	176582
Basingstoke and Deane	E07000084	2020-06-18	0	176582
Basingstoke and Deane	E07000084	2020-06-19	0	176582
Basingstoke and Deane	E07000084	2020-06-20	1	176582
Basingstoke and Deane	E07000084	2020-06-21	0	176582
Basingstoke and Deane	E07000084	2020-06-22	0	176582
Basingstoke and Deane	E07000084	2020-06-23	1	176582
Basingstoke and Deane	E07000084	2020-06-24	0	176582
Basingstoke and Deane	E07000084	2020-06-25	0	176582
Basingstoke and Deane	E07000084	2020-06-26	1	176582
Basingstoke and Deane	E07000084	2020-06-27	0	176582
Basingstoke and Deane	E07000084	2020-06-28	0	176582
Basingstoke and Deane	E07000084	2020-06-29	0	176582
Basingstoke and Deane	E07000084	2020-06-30	0	176582
Basingstoke and Deane	E07000084	2020-07-01	1	176582
Basingstoke and Deane	E07000084	2020-07-02	1	176582
Basingstoke and Deane	E07000084	2020-07-03	0	176582
Basingstoke and Deane	E07000084	2020-07-04	0	176582
Basingstoke and Deane	E07000084	2020-07-05	0	176582
Basingstoke and Deane	E07000084	2020-07-06	0	176582
Bassetlaw	E07000171	2020-06-15	6	117459
Bassetlaw	E07000171	2020-06-16	10	117459
Bassetlaw	E07000171	2020-06-17	10	117459
Bassetlaw	E07000171	2020-06-18	12	117459
Bassetlaw	E07000171	2020-06-19	6	117459
Bassetlaw	E07000171	2020-06-20	5	117459
Bassetlaw	E07000171	2020-06-21	4	117459
Bassetlaw	E07000171	2020-06-22	8	117459
Bassetlaw	E07000171	2020-06-23	3	117459
Bassetlaw	E07000171	2020-06-24	5	117459
Bassetlaw	E07000171	2020-06-25	2	117459
Bassetlaw	E07000171	2020-06-26	2	117459
Bassetlaw	E07000171	2020-06-27	1	117459
Bassetlaw	E07000171	2020-06-28	2	117459
Bassetlaw	E07000171	2020-06-29	4	117459
Bassetlaw	E07000171	2020-06-30	0	117459
Bassetlaw	E07000171	2020-07-01	4	117459
Bassetlaw	E07000171	2020-07-02	3	117459
Bassetlaw	E07000171	2020-07-03	0	117459
Bassetlaw	E07000171	2020-07-04	1	117459
Bassetlaw	E07000171	2020-07-05	0	117459
Bassetlaw	E07000171	2020-07-06	2	117459
Bath and North East Somerset	E06000022	2020-06-15	3	193282
Bath and North East Somerset	E06000022	2020-06-16	0	193282
Bath and North East Somerset	E06000022	2020-06-17	0	193282
Bath and North East Somerset	E06000022	2020-06-18	0	193282
Bath and North East Somerset	E06000022	2020-06-19	0	193282
Bath and North East Somerset	E06000022	2020-06-20	0	193282
Bath and North East Somerset	E06000022	2020-06-21	0	193282
Bath and North East Somerset	E06000022	2020-06-22	0	193282
Bath and North East Somerset	E06000022	2020-06-23	0	193282
Bath and North East Somerset	E06000022	2020-06-24	0	193282
Bath and North East Somerset	E06000022	2020-06-25	0	193282
Bath and North East Somerset	E06000022	2020-06-26	0	193282
Bath and North East Somerset	E06000022	2020-06-27	0	193282
Bath and North East Somerset	E06000022	2020-06-28	0	193282
Bath and North East Somerset	E06000022	2020-06-29	0	193282
Bath and North East Somerset	E06000022	2020-06-30	0	193282
Bath and North East Somerset	E06000022	2020-07-01	0	193282
Bath and North East Somerset	E06000022	2020-07-02	0	193282
Bath and North East Somerset	E06000022	2020-07-03	0	193282
Bath and North East Somerset	E06000022	2020-07-04	0	193282
Bath and North East Somerset	E06000022	2020-07-05	0	193282
Bath and North East Somerset	E06000022	2020-07-06	0	193282
Bedford	E06000055	2020-06-15	21	173292
Bedford	E06000055	2020-06-16	14	173292
Bedford	E06000055	2020-06-17	11	173292
Bedford	E06000055	2020-06-18	12	173292
Bedford	E06000055	2020-06-19	10	173292
Bedford	E06000055	2020-06-20	2	173292
Bedford	E06000055	2020-06-21	11	173292
Bedford	E06000055	2020-06-22	10	173292
Bedford	E06000055	2020-06-23	0	173292
Bedford	E06000055	2020-06-24	9	173292
Bedford	E06000055	2020-06-25	6	173292
Bedford	E06000055	2020-06-26	4	173292
Bedford	E06000055	2020-06-27	3	173292
Bedford	E06000055	2020-06-28	4	173292
Bedford	E06000055	2020-06-29	5	173292
Bedford	E06000055	2020-06-30	6	173292
Bedford	E06000055	2020-07-01	7	173292
Bedford	E06000055	2020-07-02	6	173292
Bedford	E06000055	2020-07-03	3	173292
Bedford	E06000055	2020-07-04	4	173292
Bedford	E06000055	2020-07-05	6	173292
Bedford	E06000055	2020-07-06	1	173292
Bexley	E09000004	2020-06-15	1	248287
Bexley	E09000004	2020-06-16	1	248287
Bexley	E09000004	2020-06-17	0	248287
Bexley	E09000004	2020-06-18	1	248287
Bexley	E09000004	2020-06-19	3	248287
Bexley	E09000004	2020-06-20	4	248287
Bexley	E09000004	2020-06-21	1	248287
Bexley	E09000004	2020-06-22	1	248287
Bexley	E09000004	2020-06-23	2	248287
Bexley	E09000004	2020-06-24	0	248287
Bexley	E09000004	2020-06-25	3	248287
Bexley	E09000004	2020-06-26	1	248287
Bexley	E09000004	2020-06-27	0	248287
Bexley	E09000004	2020-06-28	1	248287
Bexley	E09000004	2020-06-29	0	248287
Bexley	E09000004	2020-06-30	4	248287
Bexley	E09000004	2020-07-01	1	248287
Bexley	E09000004	2020-07-02	2	248287
Bexley	E09000004	2020-07-03	0	248287
Bexley	E09000004	2020-07-04	0	248287
Bexley	E09000004	2020-07-05	4	248287
Bexley	E09000004	2020-07-06	1	248287
Birmingham	E08000025	2020-06-15	28	1141816
Birmingham	E08000025	2020-06-16	20	1141816
Birmingham	E08000025	2020-06-17	18	1141816
Birmingham	E08000025	2020-06-18	15	1141816
Birmingham	E08000025	2020-06-19	9	1141816
Birmingham	E08000025	2020-06-20	8	1141816
Birmingham	E08000025	2020-06-21	14	1141816
Birmingham	E08000025	2020-06-22	17	1141816
Birmingham	E08000025	2020-06-23	19	1141816
Birmingham	E08000025	2020-06-24	11	1141816
Birmingham	E08000025	2020-06-25	10	1141816
Birmingham	E08000025	2020-06-26	9	1141816
Birmingham	E08000025	2020-06-27	5	1141816
Birmingham	E08000025	2020-06-28	8	1141816
Birmingham	E08000025	2020-06-29	8	1141816
Birmingham	E08000025	2020-06-30	13	1141816
Birmingham	E08000025	2020-07-01	8	1141816
Birmingham	E08000025	2020-07-02	19	1141816
Birmingham	E08000025	2020-07-03	9	1141816
Birmingham	E08000025	2020-07-04	7	1141816
Birmingham	E08000025	2020-07-05	7	1141816
Birmingham	E08000025	2020-07-06	12	1141816
Blaby	E07000129	2020-06-15	3	101526
Blaby	E07000129	2020-06-16	4	101526
Blaby	E07000129	2020-06-17	3	101526
Blaby	E07000129	2020-06-18	5	101526
Blaby	E07000129	2020-06-19	2	101526
Blaby	E07000129	2020-06-20	9	101526
Blaby	E07000129	2020-06-21	1	101526
Blaby	E07000129	2020-06-22	4	101526
Blaby	E07000129	2020-06-23	3	101526
Blaby	E07000129	2020-06-24	6	101526
Blaby	E07000129	2020-06-25	2	101526
Blaby	E07000129	2020-06-26	1	101526
Blaby	E07000129	2020-06-27	1	101526
Blaby	E07000129	2020-06-28	2	101526
Blaby	E07000129	2020-06-29	3	101526
Blaby	E07000129	2020-06-30	8	101526
Blaby	E07000129	2020-07-01	1	101526
Blaby	E07000129	2020-07-02	2	101526
Blaby	E07000129	2020-07-03	4	101526
Blaby	E07000129	2020-07-04	4	101526
Blaby	E07000129	2020-07-05	5	101526
Blaby	E07000129	2020-07-06	3	101526
Blackburn with Darwen	E06000008	2020-06-15	4	149696
Blackburn with Darwen	E06000008	2020-06-16	2	149696
Blackburn with Darwen	E06000008	2020-06-17	12	149696
Blackburn with Darwen	E06000008	2020-06-18	9	149696
Blackburn with Darwen	E06000008	2020-06-19	5	149696
Blackburn with Darwen	E06000008	2020-06-20	6	149696
Blackburn with Darwen	E06000008	2020-06-21	11	149696
Blackburn with Darwen	E06000008	2020-06-22	4	149696
Blackburn with Darwen	E06000008	2020-06-23	8	149696
Blackburn with Darwen	E06000008	2020-06-24	9	149696
Blackburn with Darwen	E06000008	2020-06-25	3	149696
Blackburn with Darwen	E06000008	2020-06-26	2	149696
Blackburn with Darwen	E06000008	2020-06-27	0	149696
Blackburn with Darwen	E06000008	2020-06-28	10	149696
Blackburn with Darwen	E06000008	2020-06-29	3	149696
Blackburn with Darwen	E06000008	2020-06-30	3	149696
Blackburn with Darwen	E06000008	2020-07-01	7	149696
Blackburn with Darwen	E06000008	2020-07-02	15	149696
Blackburn with Darwen	E06000008	2020-07-03	6	149696
Blackburn with Darwen	E06000008	2020-07-04	3	149696
Blackburn with Darwen	E06000008	2020-07-05	7	149696
Blackburn with Darwen	E06000008	2020-07-06	13	149696
Blackpool	E06000009	2020-06-15	3	139446
Blackpool	E06000009	2020-06-16	2	139446
Blackpool	E06000009	2020-06-17	2	139446
Blackpool	E06000009	2020-06-18	2	139446
Blackpool	E06000009	2020-06-19	3	139446
Blackpool	E06000009	2020-06-20	3	139446
Blackpool	E06000009	2020-06-21	0	139446
Blackpool	E06000009	2020-06-22	2	139446
Blackpool	E06000009	2020-06-23	2	139446
Blackpool	E06000009	2020-06-24	5	139446
Blackpool	E06000009	2020-06-25	6	139446
Blackpool	E06000009	2020-06-26	4	139446
Blackpool	E06000009	2020-06-27	1	139446
Blackpool	E06000009	2020-06-28	2	139446
Blackpool	E06000009	2020-06-29	0	139446
Blackpool	E06000009	2020-06-30	0	139446
Blackpool	E06000009	2020-07-01	1	139446
Blackpool	E06000009	2020-07-02	4	139446
Blackpool	E06000009	2020-07-03	3	139446
Blackpool	E06000009	2020-07-04	0	139446
Blackpool	E06000009	2020-07-05	1	139446
Blackpool	E06000009	2020-07-06	2	139446
Bolsover	E07000033	2020-06-15	2	80562
Bolsover	E07000033	2020-06-16	0	80562
Bolsover	E07000033	2020-06-17	2	80562
Bolsover	E07000033	2020-06-18	2	80562
Bolsover	E07000033	2020-06-19	0	80562
Bolsover	E07000033	2020-06-20	0	80562
Bolsover	E07000033	2020-06-21	2	80562
Bolsover	E07000033	2020-06-22	1	80562
Bolsover	E07000033	2020-06-23	3	80562
Bolsover	E07000033	2020-06-24	1	80562
Bolsover	E07000033	2020-06-25	2	80562
Bolsover	E07000033	2020-06-26	0	80562
Bolsover	E07000033	2020-06-27	1	80562
Bolsover	E07000033	2020-06-28	1	80562
Bolsover	E07000033	2020-06-29	0	80562
Bolsover	E07000033	2020-06-30	5	80562
Bolsover	E07000033	2020-07-01	0	80562
Bolsover	E07000033	2020-07-02	0	80562
Bolsover	E07000033	2020-07-03	0	80562
Bolsover	E07000033	2020-07-04	0	80562
Bolsover	E07000033	2020-07-05	0	80562
Bolsover	E07000033	2020-07-06	0	80562
Bolton	E08000001	2020-06-15	6	287550
Bolton	E08000001	2020-06-16	5	287550
Bolton	E08000001	2020-06-17	12	287550
Bolton	E08000001	2020-06-18	6	287550
Bolton	E08000001	2020-06-19	2	287550
Bolton	E08000001	2020-06-20	9	287550
Bolton	E08000001	2020-06-21	6	287550
Bolton	E08000001	2020-06-22	14	287550
Bolton	E08000001	2020-06-23	15	287550
Bolton	E08000001	2020-06-24	15	287550
Bolton	E08000001	2020-06-25	7	287550
Bolton	E08000001	2020-06-26	9	287550
Bolton	E08000001	2020-06-27	7	287550
Bolton	E08000001	2020-06-28	1	287550
Bolton	E08000001	2020-06-29	14	287550
Bolton	E08000001	2020-06-30	8	287550
Bolton	E08000001	2020-07-01	6	287550
Bolton	E08000001	2020-07-02	4	287550
Bolton	E08000001	2020-07-03	10	287550
Bolton	E08000001	2020-07-04	8	287550
Bolton	E08000001	2020-07-05	7	287550
Bolton	E08000001	2020-07-06	16	287550
Boston	E07000136	2020-06-15	2	70173
Boston	E07000136	2020-06-16	1	70173
Boston	E07000136	2020-06-17	0	70173
Boston	E07000136	2020-06-18	1	70173
Boston	E07000136	2020-06-19	2	70173
Boston	E07000136	2020-06-20	2	70173
Boston	E07000136	2020-06-21	3	70173
Boston	E07000136	2020-06-22	2	70173
Boston	E07000136	2020-06-23	0	70173
Boston	E07000136	2020-06-24	0	70173
Boston	E07000136	2020-06-25	0	70173
Boston	E07000136	2020-06-26	1	70173
Boston	E07000136	2020-06-27	0	70173
Boston	E07000136	2020-06-28	0	70173
Boston	E07000136	2020-06-29	2	70173
Boston	E07000136	2020-06-30	2	70173
Boston	E07000136	2020-07-01	0	70173
Boston	E07000136	2020-07-02	1	70173
Boston	E07000136	2020-07-03	0	70173
Boston	E07000136	2020-07-04	1	70173
Boston	E07000136	2020-07-05	0	70173
Boston	E07000136	2020-07-06	0	70173
Bournemouth, Christchurch and Poole	E06000058	2020-06-15	1	395331
Bournemouth, Christchurch and Poole	E06000058	2020-06-16	3	395331
Bournemouth, Christchurch and Poole	E06000058	2020-06-17	0	395331
Bournemouth, Christchurch and Poole	E06000058	2020-06-18	0	395331
Bournemouth, Christchurch and Poole	E06000058	2020-06-19	1	395331
Bournemouth, Christchurch and Poole	E06000058	2020-06-20	0	395331
Bournemouth, Christchurch and Poole	E06000058	2020-06-21	0	395331
Bournemouth, Christchurch and Poole	E06000058	2020-06-22	0	395331
Bournemouth, Christchurch and Poole	E06000058	2020-06-23	2	395331
Bournemouth, Christchurch and Poole	E06000058	2020-06-24	2	395331
Bournemouth, Christchurch and Poole	E06000058	2020-06-25	0	395331
Bournemouth, Christchurch and Poole	E06000058	2020-06-26	1	395331
Bournemouth, Christchurch and Poole	E06000058	2020-06-27	0	395331
Bournemouth, Christchurch and Poole	E06000058	2020-06-28	0	395331
Bournemouth, Christchurch and Poole	E06000058	2020-06-29	1	395331
Bournemouth, Christchurch and Poole	E06000058	2020-06-30	0	395331
Bournemouth, Christchurch and Poole	E06000058	2020-07-01	2	395331
Bournemouth, Christchurch and Poole	E06000058	2020-07-02	0	395331
Bournemouth, Christchurch and Poole	E06000058	2020-07-03	0	395331
Bournemouth, Christchurch and Poole	E06000058	2020-07-04	0	395331
Bournemouth, Christchurch and Poole	E06000058	2020-07-05	2	395331
Bournemouth, Christchurch and Poole	E06000058	2020-07-06	1	395331
Bracknell Forest	E06000036	2020-06-15	0	122549
Bracknell Forest	E06000036	2020-06-16	1	122549
Bracknell Forest	E06000036	2020-06-17	3	122549
Bracknell Forest	E06000036	2020-06-18	0	122549
Bracknell Forest	E06000036	2020-06-19	0	122549
Bracknell Forest	E06000036	2020-06-20	1	122549
Bracknell Forest	E06000036	2020-06-21	0	122549
Bracknell Forest	E06000036	2020-06-22	0	122549
Bracknell Forest	E06000036	2020-06-23	0	122549
Bracknell Forest	E06000036	2020-06-24	0	122549
Bracknell Forest	E06000036	2020-06-25	0	122549
Bracknell Forest	E06000036	2020-06-26	1	122549
Bracknell Forest	E06000036	2020-06-27	1	122549
Bracknell Forest	E06000036	2020-06-28	0	122549
Bracknell Forest	E06000036	2020-06-29	0	122549
Bracknell Forest	E06000036	2020-06-30	0	122549
Bracknell Forest	E06000036	2020-07-01	2	122549
Bracknell Forest	E06000036	2020-07-02	0	122549
Bracknell Forest	E06000036	2020-07-03	0	122549
Bracknell Forest	E06000036	2020-07-04	0	122549
Bracknell Forest	E06000036	2020-07-05	0	122549
Bracknell Forest	E06000036	2020-07-06	0	122549
Bradford	E08000032	2020-06-15	52	539776
Bradford	E08000032	2020-06-16	51	539776
Bradford	E08000032	2020-06-17	68	539776
Bradford	E08000032	2020-06-18	83	539776
Bradford	E08000032	2020-06-19	42	539776
Bradford	E08000032	2020-06-20	42	539776
Bradford	E08000032	2020-06-21	35	539776
Bradford	E08000032	2020-06-22	28	539776
Bradford	E08000032	2020-06-23	50	539776
Bradford	E08000032	2020-06-24	41	539776
Bradford	E08000032	2020-06-25	40	539776
Bradford	E08000032	2020-06-26	42	539776
Bradford	E08000032	2020-06-27	45	539776
Bradford	E08000032	2020-06-28	19	539776
Bradford	E08000032	2020-06-29	33	539776
Bradford	E08000032	2020-06-30	19	539776
Bradford	E08000032	2020-07-01	33	539776
Bradford	E08000032	2020-07-02	25	539776
Bradford	E08000032	2020-07-03	28	539776
Bradford	E08000032	2020-07-04	21	539776
Bradford	E08000032	2020-07-05	22	539776
Bradford	E08000032	2020-07-06	47	539776
Braintree	E07000067	2020-06-15	0	152604
Braintree	E07000067	2020-06-16	0	152604
Braintree	E07000067	2020-06-17	0	152604
Braintree	E07000067	2020-06-18	1	152604
Braintree	E07000067	2020-06-19	0	152604
Braintree	E07000067	2020-06-20	0	152604
Braintree	E07000067	2020-06-21	2	152604
Braintree	E07000067	2020-06-22	0	152604
Braintree	E07000067	2020-06-23	2	152604
Braintree	E07000067	2020-06-24	1	152604
Braintree	E07000067	2020-06-25	2	152604
Braintree	E07000067	2020-06-26	1	152604
Braintree	E07000067	2020-06-27	0	152604
Braintree	E07000067	2020-06-28	0	152604
Braintree	E07000067	2020-06-29	0	152604
Braintree	E07000067	2020-06-30	0	152604
Braintree	E07000067	2020-07-01	1	152604
Braintree	E07000067	2020-07-02	1	152604
Braintree	E07000067	2020-07-03	2	152604
Braintree	E07000067	2020-07-04	0	152604
Braintree	E07000067	2020-07-05	1	152604
Braintree	E07000067	2020-07-06	1	152604
Breckland	E07000143	2020-06-15	0	139968
Breckland	E07000143	2020-06-16	1	139968
Breckland	E07000143	2020-06-17	0	139968
Breckland	E07000143	2020-06-18	1	139968
Breckland	E07000143	2020-06-19	1	139968
Breckland	E07000143	2020-06-20	0	139968
Breckland	E07000143	2020-06-21	0	139968
Breckland	E07000143	2020-06-22	1	139968
Breckland	E07000143	2020-06-23	0	139968
Breckland	E07000143	2020-06-24	0	139968
Breckland	E07000143	2020-06-25	0	139968
Breckland	E07000143	2020-06-26	1	139968
Breckland	E07000143	2020-06-27	0	139968
Breckland	E07000143	2020-06-28	0	139968
Breckland	E07000143	2020-06-29	0	139968
Breckland	E07000143	2020-06-30	0	139968
Breckland	E07000143	2020-07-01	0	139968
Breckland	E07000143	2020-07-02	0	139968
Breckland	E07000143	2020-07-03	1	139968
Breckland	E07000143	2020-07-04	1	139968
Breckland	E07000143	2020-07-05	0	139968
Breckland	E07000143	2020-07-06	0	139968
Brent	E09000005	2020-06-15	3	329771
Brent	E09000005	2020-06-16	4	329771
Brent	E09000005	2020-06-17	1	329771
Brent	E09000005	2020-06-18	1	329771
Brent	E09000005	2020-06-19	1	329771
Brent	E09000005	2020-06-20	2	329771
Brent	E09000005	2020-06-21	4	329771
Brent	E09000005	2020-06-22	2	329771
Brent	E09000005	2020-06-23	2	329771
Brent	E09000005	2020-06-24	2	329771
Brent	E09000005	2020-06-25	5	329771
Brent	E09000005	2020-06-26	4	329771
Brent	E09000005	2020-06-27	0	329771
Brent	E09000005	2020-06-28	2	329771
Brent	E09000005	2020-06-29	1	329771
Brent	E09000005	2020-06-30	2	329771
Brent	E09000005	2020-07-01	2	329771
Brent	E09000005	2020-07-02	1	329771
Brent	E09000005	2020-07-03	0	329771
Brent	E09000005	2020-07-04	2	329771
Brent	E09000005	2020-07-05	3	329771
Brent	E09000005	2020-07-06	4	329771
Brentwood	E07000068	2020-06-15	0	77021
Brentwood	E07000068	2020-06-16	0	77021
Brentwood	E07000068	2020-06-17	1	77021
Brentwood	E07000068	2020-06-18	0	77021
Brentwood	E07000068	2020-06-19	1	77021
Brentwood	E07000068	2020-06-20	0	77021
Brentwood	E07000068	2020-06-21	0	77021
Brentwood	E07000068	2020-06-22	4	77021
Brentwood	E07000068	2020-06-23	1	77021
Brentwood	E07000068	2020-06-24	3	77021
Brentwood	E07000068	2020-06-25	1	77021
Brentwood	E07000068	2020-06-26	0	77021
Brentwood	E07000068	2020-06-27	1	77021
Brentwood	E07000068	2020-06-28	1	77021
Brentwood	E07000068	2020-06-29	1	77021
Brentwood	E07000068	2020-06-30	1	77021
Brentwood	E07000068	2020-07-01	0	77021
Brentwood	E07000068	2020-07-02	0	77021
Brentwood	E07000068	2020-07-03	2	77021
Brentwood	E07000068	2020-07-04	0	77021
Brentwood	E07000068	2020-07-05	0	77021
Brentwood	E07000068	2020-07-06	1	77021
Brighton and Hove	E06000043	2020-06-15	0	290885
Brighton and Hove	E06000043	2020-06-16	2	290885
Brighton and Hove	E06000043	2020-06-17	0	290885
Brighton and Hove	E06000043	2020-06-18	2	290885
Brighton and Hove	E06000043	2020-06-19	4	290885
Brighton and Hove	E06000043	2020-06-20	3	290885
Brighton and Hove	E06000043	2020-06-21	4	290885
Brighton and Hove	E06000043	2020-06-22	1	290885
Brighton and Hove	E06000043	2020-06-23	2	290885
Brighton and Hove	E06000043	2020-06-24	1	290885
Brighton and Hove	E06000043	2020-06-25	1	290885
Brighton and Hove	E06000043	2020-06-26	1	290885
Brighton and Hove	E06000043	2020-06-27	1	290885
Brighton and Hove	E06000043	2020-06-28	1	290885
Brighton and Hove	E06000043	2020-06-29	1	290885
Brighton and Hove	E06000043	2020-06-30	1	290885
Brighton and Hove	E06000043	2020-07-01	4	290885
Brighton and Hove	E06000043	2020-07-02	1	290885
Brighton and Hove	E06000043	2020-07-03	0	290885
Brighton and Hove	E06000043	2020-07-04	0	290885
Brighton and Hove	E06000043	2020-07-05	0	290885
Brighton and Hove	E06000043	2020-07-06	0	290885
Bristol, City of	E06000023	2020-06-15	0	463377
Bristol, City of	E06000023	2020-06-16	2	463377
Bristol, City of	E06000023	2020-06-17	2	463377
Bristol, City of	E06000023	2020-06-18	3	463377
Bristol, City of	E06000023	2020-06-19	0	463377
Bristol, City of	E06000023	2020-06-20	1	463377
Bristol, City of	E06000023	2020-06-21	0	463377
Bristol, City of	E06000023	2020-06-22	0	463377
Bristol, City of	E06000023	2020-06-23	3	463377
Bristol, City of	E06000023	2020-06-24	4	463377
Bristol, City of	E06000023	2020-06-25	0	463377
Bristol, City of	E06000023	2020-06-26	2	463377
Bristol, City of	E06000023	2020-06-27	1	463377
Bristol, City of	E06000023	2020-06-28	0	463377
Bristol, City of	E06000023	2020-06-29	3	463377
Bristol, City of	E06000023	2020-06-30	0	463377
Bristol, City of	E06000023	2020-07-01	3	463377
Bristol, City of	E06000023	2020-07-02	2	463377
Bristol, City of	E06000023	2020-07-03	0	463377
Bristol, City of	E06000023	2020-07-04	1	463377
Bristol, City of	E06000023	2020-07-05	2	463377
Bristol, City of	E06000023	2020-07-06	3	463377
Broadland	E07000144	2020-06-15	0	130783
Broadland	E07000144	2020-06-16	0	130783
Broadland	E07000144	2020-06-17	2	130783
Broadland	E07000144	2020-06-18	6	130783
Broadland	E07000144	2020-06-19	1	130783
Broadland	E07000144	2020-06-20	2	130783
Broadland	E07000144	2020-06-21	3	130783
Broadland	E07000144	2020-06-22	0	130783
Broadland	E07000144	2020-06-23	1	130783
Broadland	E07000144	2020-06-24	0	130783
Broadland	E07000144	2020-06-25	0	130783
Broadland	E07000144	2020-06-26	1	130783
Broadland	E07000144	2020-06-27	1	130783
Broadland	E07000144	2020-06-28	0	130783
Broadland	E07000144	2020-06-29	0	130783
Broadland	E07000144	2020-06-30	0	130783
Broadland	E07000144	2020-07-01	0	130783
Broadland	E07000144	2020-07-02	0	130783
Broadland	E07000144	2020-07-03	1	130783
Broadland	E07000144	2020-07-04	1	130783
Broadland	E07000144	2020-07-05	0	130783
Broadland	E07000144	2020-07-06	0	130783
Bromley	E09000006	2020-06-15	1	332336
Bromley	E09000006	2020-06-16	1	332336
Bromley	E09000006	2020-06-17	0	332336
Bromley	E09000006	2020-06-18	4	332336
Bromley	E09000006	2020-06-19	1	332336
Bromley	E09000006	2020-06-20	0	332336
Bromley	E09000006	2020-06-21	0	332336
Bromley	E09000006	2020-06-22	0	332336
Bromley	E09000006	2020-06-23	0	332336
Bromley	E09000006	2020-06-24	0	332336
Bromley	E09000006	2020-06-25	0	332336
Bromley	E09000006	2020-06-26	1	332336
Bromley	E09000006	2020-06-27	1	332336
Bromley	E09000006	2020-06-28	0	332336
Bromley	E09000006	2020-06-29	2	332336
Bromley	E09000006	2020-06-30	2	332336
Bromley	E09000006	2020-07-01	0	332336
Bromley	E09000006	2020-07-02	1	332336
Bromley	E09000006	2020-07-03	1	332336
Bromley	E09000006	2020-07-04	1	332336
Bromley	E09000006	2020-07-05	1	332336
Bromley	E09000006	2020-07-06	0	332336
Bromsgrove	E07000234	2020-06-15	2	99881
Bromsgrove	E07000234	2020-06-16	4	99881
Bromsgrove	E07000234	2020-06-17	5	99881
Bromsgrove	E07000234	2020-06-18	1	99881
Bromsgrove	E07000234	2020-06-19	1	99881
Bromsgrove	E07000234	2020-06-20	1	99881
Bromsgrove	E07000234	2020-06-21	1	99881
Bromsgrove	E07000234	2020-06-22	0	99881
Bromsgrove	E07000234	2020-06-23	0	99881
Bromsgrove	E07000234	2020-06-24	2	99881
Bromsgrove	E07000234	2020-06-25	1	99881
Bromsgrove	E07000234	2020-06-26	2	99881
Bromsgrove	E07000234	2020-06-27	2	99881
Bromsgrove	E07000234	2020-06-28	2	99881
Bromsgrove	E07000234	2020-06-29	3	99881
Bromsgrove	E07000234	2020-06-30	1	99881
Bromsgrove	E07000234	2020-07-01	0	99881
Bromsgrove	E07000234	2020-07-02	0	99881
Bromsgrove	E07000234	2020-07-03	0	99881
Bromsgrove	E07000234	2020-07-04	0	99881
Bromsgrove	E07000234	2020-07-05	0	99881
Bromsgrove	E07000234	2020-07-06	0	99881
Broxbourne	E07000095	2020-06-15	1	97279
Broxbourne	E07000095	2020-06-16	0	97279
Broxbourne	E07000095	2020-06-17	1	97279
Broxbourne	E07000095	2020-06-18	0	97279
Broxbourne	E07000095	2020-06-19	2	97279
Broxbourne	E07000095	2020-06-20	0	97279
Broxbourne	E07000095	2020-06-21	0	97279
Broxbourne	E07000095	2020-06-22	1	97279
Broxbourne	E07000095	2020-06-23	0	97279
Broxbourne	E07000095	2020-06-24	0	97279
Broxbourne	E07000095	2020-06-25	0	97279
Broxbourne	E07000095	2020-06-26	0	97279
Broxbourne	E07000095	2020-06-27	0	97279
Broxbourne	E07000095	2020-06-28	0	97279
Broxbourne	E07000095	2020-06-29	0	97279
Broxbourne	E07000095	2020-06-30	0	97279
Broxbourne	E07000095	2020-07-01	0	97279
Broxbourne	E07000095	2020-07-02	0	97279
Broxbourne	E07000095	2020-07-03	0	97279
Broxbourne	E07000095	2020-07-04	0	97279
Broxbourne	E07000095	2020-07-05	0	97279
Broxbourne	E07000095	2020-07-06	1	97279
Broxtowe	E07000172	2020-06-15	1	114033
Broxtowe	E07000172	2020-06-16	2	114033
Broxtowe	E07000172	2020-06-17	0	114033
Broxtowe	E07000172	2020-06-18	0	114033
Broxtowe	E07000172	2020-06-19	1	114033
Broxtowe	E07000172	2020-06-20	0	114033
Broxtowe	E07000172	2020-06-21	0	114033
Broxtowe	E07000172	2020-06-22	0	114033
Broxtowe	E07000172	2020-06-23	0	114033
Broxtowe	E07000172	2020-06-24	0	114033
Broxtowe	E07000172	2020-06-25	0	114033
Broxtowe	E07000172	2020-06-26	2	114033
Broxtowe	E07000172	2020-06-27	1	114033
Broxtowe	E07000172	2020-06-28	0	114033
Broxtowe	E07000172	2020-06-29	0	114033
Broxtowe	E07000172	2020-06-30	1	114033
Broxtowe	E07000172	2020-07-01	1	114033
Broxtowe	E07000172	2020-07-02	1	114033
Broxtowe	E07000172	2020-07-03	0	114033
Broxtowe	E07000172	2020-07-04	0	114033
Broxtowe	E07000172	2020-07-05	0	114033
Broxtowe	E07000172	2020-07-06	2	114033
Buckinghamshire	E06000060	2020-06-15	4	543973
Buckinghamshire	E06000060	2020-06-16	8	543973
Buckinghamshire	E06000060	2020-06-17	7	543973
Buckinghamshire	E06000060	2020-06-18	3	543973
Buckinghamshire	E06000060	2020-06-19	4	543973
Buckinghamshire	E06000060	2020-06-20	3	543973
Buckinghamshire	E06000060	2020-06-21	6	543973
Buckinghamshire	E06000060	2020-06-22	7	543973
Buckinghamshire	E06000060	2020-06-23	4	543973
Buckinghamshire	E06000060	2020-06-24	2	543973
Buckinghamshire	E06000060	2020-06-25	1	543973
Buckinghamshire	E06000060	2020-06-26	3	543973
Buckinghamshire	E06000060	2020-06-27	1	543973
Buckinghamshire	E06000060	2020-06-28	2	543973
Buckinghamshire	E06000060	2020-06-29	9	543973
Buckinghamshire	E06000060	2020-06-30	2	543973
Buckinghamshire	E06000060	2020-07-01	4	543973
Buckinghamshire	E06000060	2020-07-02	8	543973
Buckinghamshire	E06000060	2020-07-03	5	543973
Buckinghamshire	E06000060	2020-07-04	2	543973
Buckinghamshire	E06000060	2020-07-05	5	543973
Buckinghamshire	E06000060	2020-07-06	7	543973
Burnley	E07000117	2020-06-15	2	88920
Burnley	E07000117	2020-06-16	5	88920
Burnley	E07000117	2020-06-17	1	88920
Burnley	E07000117	2020-06-18	5	88920
Burnley	E07000117	2020-06-19	1	88920
Burnley	E07000117	2020-06-20	2	88920
Burnley	E07000117	2020-06-21	1	88920
Burnley	E07000117	2020-06-22	5	88920
Burnley	E07000117	2020-06-23	0	88920
Burnley	E07000117	2020-06-24	2	88920
Burnley	E07000117	2020-06-25	3	88920
Burnley	E07000117	2020-06-26	2	88920
Burnley	E07000117	2020-06-27	3	88920
Burnley	E07000117	2020-06-28	0	88920
Burnley	E07000117	2020-06-29	2	88920
Burnley	E07000117	2020-06-30	1	88920
Burnley	E07000117	2020-07-01	1	88920
Burnley	E07000117	2020-07-02	0	88920
Burnley	E07000117	2020-07-03	0	88920
Burnley	E07000117	2020-07-04	0	88920
Burnley	E07000117	2020-07-05	0	88920
Burnley	E07000117	2020-07-06	1	88920
Bury	E08000002	2020-06-15	8	190990
Bury	E08000002	2020-06-16	7	190990
Bury	E08000002	2020-06-17	3	190990
Bury	E08000002	2020-06-18	1	190990
Bury	E08000002	2020-06-19	2	190990
Bury	E08000002	2020-06-20	3	190990
Bury	E08000002	2020-06-21	0	190990
Bury	E08000002	2020-06-22	3	190990
Bury	E08000002	2020-06-23	3	190990
Bury	E08000002	2020-06-24	2	190990
Bury	E08000002	2020-06-25	1	190990
Bury	E08000002	2020-06-26	3	190990
Bury	E08000002	2020-06-27	2	190990
Bury	E08000002	2020-06-28	0	190990
Bury	E08000002	2020-06-29	5	190990
Bury	E08000002	2020-06-30	0	190990
Bury	E08000002	2020-07-01	4	190990
Bury	E08000002	2020-07-02	4	190990
Bury	E08000002	2020-07-03	6	190990
Bury	E08000002	2020-07-04	2	190990
Bury	E08000002	2020-07-05	1	190990
Bury	E08000002	2020-07-06	2	190990
Calderdale	E08000033	2020-06-15	4	211455
Calderdale	E08000033	2020-06-16	2	211455
Calderdale	E08000033	2020-06-17	5	211455
Calderdale	E08000033	2020-06-18	8	211455
Calderdale	E08000033	2020-06-19	0	211455
Calderdale	E08000033	2020-06-20	4	211455
Calderdale	E08000033	2020-06-21	3	211455
Calderdale	E08000033	2020-06-22	2	211455
Calderdale	E08000033	2020-06-23	10	211455
Calderdale	E08000033	2020-06-24	3	211455
Calderdale	E08000033	2020-06-25	4	211455
Calderdale	E08000033	2020-06-26	10	211455
Calderdale	E08000033	2020-06-27	4	211455
Calderdale	E08000033	2020-06-28	5	211455
Calderdale	E08000033	2020-06-29	5	211455
Calderdale	E08000033	2020-06-30	5	211455
Calderdale	E08000033	2020-07-01	2	211455
Calderdale	E08000033	2020-07-02	2	211455
Calderdale	E08000033	2020-07-03	3	211455
Calderdale	E08000033	2020-07-04	3	211455
Calderdale	E08000033	2020-07-05	3	211455
Calderdale	E08000033	2020-07-06	6	211455
Cambridge	E07000008	2020-06-15	1	124798
Cambridge	E07000008	2020-06-16	0	124798
Cambridge	E07000008	2020-06-17	0	124798
Cambridge	E07000008	2020-06-18	1	124798
Cambridge	E07000008	2020-06-19	0	124798
Cambridge	E07000008	2020-06-20	0	124798
Cambridge	E07000008	2020-06-21	1	124798
Cambridge	E07000008	2020-06-22	1	124798
Cambridge	E07000008	2020-06-23	1	124798
Cambridge	E07000008	2020-06-24	1	124798
Cambridge	E07000008	2020-06-25	1	124798
Cambridge	E07000008	2020-06-26	0	124798
Cambridge	E07000008	2020-06-27	0	124798
Cambridge	E07000008	2020-06-28	0	124798
Cambridge	E07000008	2020-06-29	1	124798
Cambridge	E07000008	2020-06-30	0	124798
Cambridge	E07000008	2020-07-01	2	124798
Cambridge	E07000008	2020-07-02	0	124798
Cambridge	E07000008	2020-07-03	0	124798
Cambridge	E07000008	2020-07-04	0	124798
Cambridge	E07000008	2020-07-05	1	124798
Cambridge	E07000008	2020-07-06	1	124798
Camden	E09000007	2020-06-15	0	270029
Camden	E09000007	2020-06-16	1	270029
Camden	E09000007	2020-06-17	0	270029
Camden	E09000007	2020-06-18	2	270029
Camden	E09000007	2020-06-19	1	270029
Camden	E09000007	2020-06-20	1	270029
Camden	E09000007	2020-06-21	0	270029
Camden	E09000007	2020-06-22	0	270029
Camden	E09000007	2020-06-23	0	270029
Camden	E09000007	2020-06-24	0	270029
Camden	E09000007	2020-06-25	1	270029
Camden	E09000007	2020-06-26	1	270029
Camden	E09000007	2020-06-27	0	270029
Camden	E09000007	2020-06-28	0	270029
Camden	E09000007	2020-06-29	1	270029
Camden	E09000007	2020-06-30	0	270029
Camden	E09000007	2020-07-01	1	270029
Camden	E09000007	2020-07-02	0	270029
Camden	E09000007	2020-07-03	0	270029
Camden	E09000007	2020-07-04	0	270029
Camden	E09000007	2020-07-05	0	270029
Camden	E09000007	2020-07-06	3	270029
Cannock Chase	E07000192	2020-06-15	0	100762
Cannock Chase	E07000192	2020-06-16	1	100762
Cannock Chase	E07000192	2020-06-17	1	100762
Cannock Chase	E07000192	2020-06-18	0	100762
Cannock Chase	E07000192	2020-06-19	0	100762
Cannock Chase	E07000192	2020-06-20	1	100762
Cannock Chase	E07000192	2020-06-21	0	100762
Cannock Chase	E07000192	2020-06-22	1	100762
Cannock Chase	E07000192	2020-06-23	0	100762
Cannock Chase	E07000192	2020-06-24	0	100762
Cannock Chase	E07000192	2020-06-25	0	100762
Cannock Chase	E07000192	2020-06-26	3	100762
Cannock Chase	E07000192	2020-06-27	2	100762
Cannock Chase	E07000192	2020-06-28	0	100762
Cannock Chase	E07000192	2020-06-29	2	100762
Cannock Chase	E07000192	2020-06-30	0	100762
Cannock Chase	E07000192	2020-07-01	3	100762
Cannock Chase	E07000192	2020-07-02	0	100762
Cannock Chase	E07000192	2020-07-03	1	100762
Cannock Chase	E07000192	2020-07-04	3	100762
Cannock Chase	E07000192	2020-07-05	1	100762
Cannock Chase	E07000192	2020-07-06	3	100762
Canterbury	E07000106	2020-06-15	1	165394
Canterbury	E07000106	2020-06-16	6	165394
Canterbury	E07000106	2020-06-17	2	165394
Canterbury	E07000106	2020-06-18	4	165394
Canterbury	E07000106	2020-06-19	1	165394
Canterbury	E07000106	2020-06-20	0	165394
Canterbury	E07000106	2020-06-21	1	165394
Canterbury	E07000106	2020-06-22	1	165394
Canterbury	E07000106	2020-06-23	3	165394
Canterbury	E07000106	2020-06-24	3	165394
Canterbury	E07000106	2020-06-25	2	165394
Canterbury	E07000106	2020-06-26	0	165394
Canterbury	E07000106	2020-06-27	0	165394
Canterbury	E07000106	2020-06-28	3	165394
Canterbury	E07000106	2020-06-29	2	165394
Canterbury	E07000106	2020-06-30	1	165394
Canterbury	E07000106	2020-07-01	0	165394
Canterbury	E07000106	2020-07-02	4	165394
Canterbury	E07000106	2020-07-03	1	165394
Canterbury	E07000106	2020-07-04	1	165394
Canterbury	E07000106	2020-07-05	2	165394
Canterbury	E07000106	2020-07-06	0	165394
Carlisle	E07000028	2020-06-15	1	108678
Carlisle	E07000028	2020-06-16	2	108678
Carlisle	E07000028	2020-06-17	1	108678
Carlisle	E07000028	2020-06-18	1	108678
Carlisle	E07000028	2020-06-19	1	108678
Carlisle	E07000028	2020-06-20	2	108678
Carlisle	E07000028	2020-06-21	0	108678
Carlisle	E07000028	2020-06-22	0	108678
Carlisle	E07000028	2020-06-23	2	108678
Carlisle	E07000028	2020-06-24	1	108678
Carlisle	E07000028	2020-06-25	0	108678
Carlisle	E07000028	2020-06-26	4	108678
Carlisle	E07000028	2020-06-27	3	108678
Carlisle	E07000028	2020-06-28	1	108678
Carlisle	E07000028	2020-06-29	2	108678
Carlisle	E07000028	2020-06-30	9	108678
Carlisle	E07000028	2020-07-01	4	108678
Carlisle	E07000028	2020-07-02	0	108678
Carlisle	E07000028	2020-07-03	0	108678
Carlisle	E07000028	2020-07-04	1	108678
Carlisle	E07000028	2020-07-05	4	108678
Carlisle	E07000028	2020-07-06	9	108678
Castle Point	E07000069	2020-06-15	8	90376
Castle Point	E07000069	2020-06-16	6	90376
Castle Point	E07000069	2020-06-17	2	90376
Castle Point	E07000069	2020-06-18	2	90376
Castle Point	E07000069	2020-06-19	3	90376
Castle Point	E07000069	2020-06-20	1	90376
Castle Point	E07000069	2020-06-21	1	90376
Castle Point	E07000069	2020-06-22	1	90376
Castle Point	E07000069	2020-06-23	2	90376
Castle Point	E07000069	2020-06-24	2	90376
Castle Point	E07000069	2020-06-25	0	90376
Castle Point	E07000069	2020-06-26	3	90376
Castle Point	E07000069	2020-06-27	1	90376
Castle Point	E07000069	2020-06-28	2	90376
Castle Point	E07000069	2020-06-29	0	90376
Castle Point	E07000069	2020-06-30	2	90376
Castle Point	E07000069	2020-07-01	0	90376
Castle Point	E07000069	2020-07-02	1	90376
Castle Point	E07000069	2020-07-03	1	90376
Castle Point	E07000069	2020-07-04	2	90376
Castle Point	E07000069	2020-07-05	1	90376
Castle Point	E07000069	2020-07-06	1	90376
Central Bedfordshire	E06000056	2020-06-15	9	288648
Central Bedfordshire	E06000056	2020-06-16	6	288648
Central Bedfordshire	E06000056	2020-06-17	12	288648
Central Bedfordshire	E06000056	2020-06-18	8	288648
Central Bedfordshire	E06000056	2020-06-19	7	288648
Central Bedfordshire	E06000056	2020-06-20	2	288648
Central Bedfordshire	E06000056	2020-06-21	6	288648
Central Bedfordshire	E06000056	2020-06-22	6	288648
Central Bedfordshire	E06000056	2020-06-23	5	288648
Central Bedfordshire	E06000056	2020-06-24	4	288648
Central Bedfordshire	E06000056	2020-06-25	0	288648
Central Bedfordshire	E06000056	2020-06-26	1	288648
Central Bedfordshire	E06000056	2020-06-27	0	288648
Central Bedfordshire	E06000056	2020-06-28	5	288648
Central Bedfordshire	E06000056	2020-06-29	2	288648
Central Bedfordshire	E06000056	2020-06-30	2	288648
Central Bedfordshire	E06000056	2020-07-01	3	288648
Central Bedfordshire	E06000056	2020-07-02	4	288648
Central Bedfordshire	E06000056	2020-07-03	3	288648
Central Bedfordshire	E06000056	2020-07-04	2	288648
Central Bedfordshire	E06000056	2020-07-05	0	288648
Central Bedfordshire	E06000056	2020-07-06	4	288648
Charnwood	E07000130	2020-06-15	5	185851
Charnwood	E07000130	2020-06-16	3	185851
Charnwood	E07000130	2020-06-17	6	185851
Charnwood	E07000130	2020-06-18	3	185851
Charnwood	E07000130	2020-06-19	3	185851
Charnwood	E07000130	2020-06-20	7	185851
Charnwood	E07000130	2020-06-21	2	185851
Charnwood	E07000130	2020-06-22	4	185851
Charnwood	E07000130	2020-06-23	5	185851
Charnwood	E07000130	2020-06-24	0	185851
Charnwood	E07000130	2020-06-25	4	185851
Charnwood	E07000130	2020-06-26	6	185851
Charnwood	E07000130	2020-06-27	2	185851
Charnwood	E07000130	2020-06-28	4	185851
Charnwood	E07000130	2020-06-29	5	185851
Charnwood	E07000130	2020-06-30	5	185851
Charnwood	E07000130	2020-07-01	5	185851
Charnwood	E07000130	2020-07-02	3	185851
Charnwood	E07000130	2020-07-03	2	185851
Charnwood	E07000130	2020-07-04	2	185851
Charnwood	E07000130	2020-07-05	6	185851
Charnwood	E07000130	2020-07-06	3	185851
Chelmsford	E07000070	2020-06-15	3	178388
Chelmsford	E07000070	2020-06-16	0	178388
Chelmsford	E07000070	2020-06-17	1	178388
Chelmsford	E07000070	2020-06-18	0	178388
Chelmsford	E07000070	2020-06-19	3	178388
Chelmsford	E07000070	2020-06-20	0	178388
Chelmsford	E07000070	2020-06-21	0	178388
Chelmsford	E07000070	2020-06-22	0	178388
Chelmsford	E07000070	2020-06-23	3	178388
Chelmsford	E07000070	2020-06-24	2	178388
Chelmsford	E07000070	2020-06-25	1	178388
Chelmsford	E07000070	2020-06-26	3	178388
Chelmsford	E07000070	2020-06-27	1	178388
Chelmsford	E07000070	2020-06-28	1	178388
Chelmsford	E07000070	2020-06-29	1	178388
Chelmsford	E07000070	2020-06-30	0	178388
Chelmsford	E07000070	2020-07-01	3	178388
Chelmsford	E07000070	2020-07-02	1	178388
Chelmsford	E07000070	2020-07-03	2	178388
Chelmsford	E07000070	2020-07-04	1	178388
Chelmsford	E07000070	2020-07-05	0	178388
Chelmsford	E07000070	2020-07-06	2	178388
Cheltenham	E07000078	2020-06-15	0	116306
Cheltenham	E07000078	2020-06-16	1	116306
Cheltenham	E07000078	2020-06-17	0	116306
Cheltenham	E07000078	2020-06-18	1	116306
Cheltenham	E07000078	2020-06-19	0	116306
Cheltenham	E07000078	2020-06-20	0	116306
Cheltenham	E07000078	2020-06-21	0	116306
Cheltenham	E07000078	2020-06-22	1	116306
Cheltenham	E07000078	2020-06-23	0	116306
Cheltenham	E07000078	2020-06-24	0	116306
Cheltenham	E07000078	2020-06-25	1	116306
Cheltenham	E07000078	2020-06-26	0	116306
Cheltenham	E07000078	2020-06-27	0	116306
Cheltenham	E07000078	2020-06-28	1	116306
Cheltenham	E07000078	2020-06-29	1	116306
Cheltenham	E07000078	2020-06-30	2	116306
Cheltenham	E07000078	2020-07-01	1	116306
Cheltenham	E07000078	2020-07-02	0	116306
Cheltenham	E07000078	2020-07-03	0	116306
Cheltenham	E07000078	2020-07-04	0	116306
Cheltenham	E07000078	2020-07-05	0	116306
Cheltenham	E07000078	2020-07-06	0	116306
Cherwell	E07000177	2020-06-15	5	150503
Cherwell	E07000177	2020-06-16	2	150503
Cherwell	E07000177	2020-06-17	1	150503
Cherwell	E07000177	2020-06-18	0	150503
Cherwell	E07000177	2020-06-19	2	150503
Cherwell	E07000177	2020-06-20	2	150503
Cherwell	E07000177	2020-06-21	0	150503
Cherwell	E07000177	2020-06-22	0	150503
Cherwell	E07000177	2020-06-23	0	150503
Cherwell	E07000177	2020-06-24	0	150503
Cherwell	E07000177	2020-06-25	1	150503
Cherwell	E07000177	2020-06-26	2	150503
Cherwell	E07000177	2020-06-27	0	150503
Cherwell	E07000177	2020-06-28	1	150503
Cherwell	E07000177	2020-06-29	3	150503
Cherwell	E07000177	2020-06-30	5	150503
Cherwell	E07000177	2020-07-01	2	150503
Cherwell	E07000177	2020-07-02	0	150503
Cherwell	E07000177	2020-07-03	1	150503
Cherwell	E07000177	2020-07-04	0	150503
Cherwell	E07000177	2020-07-05	0	150503
Cherwell	E07000177	2020-07-06	0	150503
Cheshire East	E06000049	2020-06-15	12	384152
Cheshire East	E06000049	2020-06-16	13	384152
Cheshire East	E06000049	2020-06-17	10	384152
Cheshire East	E06000049	2020-06-18	8	384152
Cheshire East	E06000049	2020-06-19	13	384152
Cheshire East	E06000049	2020-06-20	0	384152
Cheshire East	E06000049	2020-06-21	3	384152
Cheshire East	E06000049	2020-06-22	8	384152
Cheshire East	E06000049	2020-06-23	4	384152
Cheshire East	E06000049	2020-06-24	11	384152
Cheshire East	E06000049	2020-06-25	12	384152
Cheshire East	E06000049	2020-06-26	5	384152
Cheshire East	E06000049	2020-06-27	3	384152
Cheshire East	E06000049	2020-06-28	4	384152
Cheshire East	E06000049	2020-06-29	3	384152
Cheshire East	E06000049	2020-06-30	3	384152
Cheshire East	E06000049	2020-07-01	5	384152
Cheshire East	E06000049	2020-07-02	1	384152
Cheshire East	E06000049	2020-07-03	4	384152
Cheshire East	E06000049	2020-07-04	3	384152
Cheshire East	E06000049	2020-07-05	4	384152
Cheshire East	E06000049	2020-07-06	2	384152
Cheshire West and Chester	E06000050	2020-06-15	8	343071
Cheshire West and Chester	E06000050	2020-06-16	10	343071
Cheshire West and Chester	E06000050	2020-06-17	8	343071
Cheshire West and Chester	E06000050	2020-06-18	5	343071
Cheshire West and Chester	E06000050	2020-06-19	6	343071
Cheshire West and Chester	E06000050	2020-06-20	1	343071
Cheshire West and Chester	E06000050	2020-06-21	4	343071
Cheshire West and Chester	E06000050	2020-06-22	2	343071
Cheshire West and Chester	E06000050	2020-06-23	5	343071
Cheshire West and Chester	E06000050	2020-06-24	7	343071
Cheshire West and Chester	E06000050	2020-06-25	11	343071
Cheshire West and Chester	E06000050	2020-06-26	3	343071
Cheshire West and Chester	E06000050	2020-06-27	3	343071
Cheshire West and Chester	E06000050	2020-06-28	4	343071
Cheshire West and Chester	E06000050	2020-06-29	11	343071
Cheshire West and Chester	E06000050	2020-06-30	7	343071
Cheshire West and Chester	E06000050	2020-07-01	5	343071
Cheshire West and Chester	E06000050	2020-07-02	4	343071
Cheshire West and Chester	E06000050	2020-07-03	2	343071
Cheshire West and Chester	E06000050	2020-07-04	9	343071
Cheshire West and Chester	E06000050	2020-07-05	5	343071
Cheshire West and Chester	E06000050	2020-07-06	0	343071
Chesterfield	E07000034	2020-06-15	2	104900
Chesterfield	E07000034	2020-06-16	0	104900
Chesterfield	E07000034	2020-06-17	2	104900
Chesterfield	E07000034	2020-06-18	0	104900
Chesterfield	E07000034	2020-06-19	1	104900
Chesterfield	E07000034	2020-06-20	2	104900
Chesterfield	E07000034	2020-06-21	1	104900
Chesterfield	E07000034	2020-06-22	2	104900
Chesterfield	E07000034	2020-06-23	0	104900
Chesterfield	E07000034	2020-06-24	0	104900
Chesterfield	E07000034	2020-06-25	0	104900
Chesterfield	E07000034	2020-06-26	0	104900
Chesterfield	E07000034	2020-06-27	0	104900
Chesterfield	E07000034	2020-06-28	0	104900
Chesterfield	E07000034	2020-06-29	2	104900
Chesterfield	E07000034	2020-06-30	0	104900
Chesterfield	E07000034	2020-07-01	2	104900
Chesterfield	E07000034	2020-07-02	0	104900
Chesterfield	E07000034	2020-07-03	1	104900
Chesterfield	E07000034	2020-07-04	1	104900
Chesterfield	E07000034	2020-07-05	0	104900
Chesterfield	E07000034	2020-07-06	0	104900
Chichester	E07000225	2020-06-15	1	121129
Chichester	E07000225	2020-06-16	0	121129
Chichester	E07000225	2020-06-17	0	121129
Chichester	E07000225	2020-06-18	1	121129
Chichester	E07000225	2020-06-19	0	121129
Chichester	E07000225	2020-06-20	0	121129
Chichester	E07000225	2020-06-21	0	121129
Chichester	E07000225	2020-06-22	0	121129
Chichester	E07000225	2020-06-23	0	121129
Chichester	E07000225	2020-06-24	0	121129
Chichester	E07000225	2020-06-25	0	121129
Chichester	E07000225	2020-06-26	2	121129
Chichester	E07000225	2020-06-27	0	121129
Chichester	E07000225	2020-06-28	0	121129
Chichester	E07000225	2020-06-29	0	121129
Chichester	E07000225	2020-06-30	0	121129
Chichester	E07000225	2020-07-01	0	121129
Chichester	E07000225	2020-07-02	0	121129
Chichester	E07000225	2020-07-03	0	121129
Chichester	E07000225	2020-07-04	0	121129
Chichester	E07000225	2020-07-05	0	121129
Chichester	E07000225	2020-07-06	0	121129
Chorley	E07000118	2020-06-15	0	118216
Chorley	E07000118	2020-06-16	2	118216
Chorley	E07000118	2020-06-17	6	118216
Chorley	E07000118	2020-06-18	3	118216
Chorley	E07000118	2020-06-19	1	118216
Chorley	E07000118	2020-06-20	0	118216
Chorley	E07000118	2020-06-21	2	118216
Chorley	E07000118	2020-06-22	2	118216
Chorley	E07000118	2020-06-23	0	118216
Chorley	E07000118	2020-06-24	1	118216
Chorley	E07000118	2020-06-25	1	118216
Chorley	E07000118	2020-06-26	1	118216
Chorley	E07000118	2020-06-27	0	118216
Chorley	E07000118	2020-06-28	1	118216
Chorley	E07000118	2020-06-29	0	118216
Chorley	E07000118	2020-06-30	0	118216
Chorley	E07000118	2020-07-01	0	118216
Chorley	E07000118	2020-07-02	2	118216
Chorley	E07000118	2020-07-03	0	118216
Chorley	E07000118	2020-07-04	0	118216
Chorley	E07000118	2020-07-05	0	118216
Chorley	E07000118	2020-07-06	0	118216
Colchester	E07000071	2020-06-15	0	194706
Colchester	E07000071	2020-06-16	1	194706
Colchester	E07000071	2020-06-17	0	194706
Colchester	E07000071	2020-06-18	1	194706
Colchester	E07000071	2020-06-19	2	194706
Colchester	E07000071	2020-06-20	0	194706
Colchester	E07000071	2020-06-21	0	194706
Colchester	E07000071	2020-06-22	0	194706
Colchester	E07000071	2020-06-23	0	194706
Colchester	E07000071	2020-06-24	1	194706
Colchester	E07000071	2020-06-25	1	194706
Colchester	E07000071	2020-06-26	2	194706
Colchester	E07000071	2020-06-27	0	194706
Colchester	E07000071	2020-06-28	1	194706
Colchester	E07000071	2020-06-29	1	194706
Colchester	E07000071	2020-06-30	2	194706
Colchester	E07000071	2020-07-01	0	194706
Colchester	E07000071	2020-07-02	0	194706
Colchester	E07000071	2020-07-03	1	194706
Colchester	E07000071	2020-07-04	1	194706
Colchester	E07000071	2020-07-05	0	194706
Colchester	E07000071	2020-07-06	1	194706
Copeland	E07000029	2020-06-15	1	68183
Copeland	E07000029	2020-06-16	0	68183
Copeland	E07000029	2020-06-17	0	68183
Copeland	E07000029	2020-06-18	0	68183
Copeland	E07000029	2020-06-19	0	68183
Copeland	E07000029	2020-06-20	0	68183
Copeland	E07000029	2020-06-21	1	68183
Copeland	E07000029	2020-06-22	0	68183
Copeland	E07000029	2020-06-23	0	68183
Copeland	E07000029	2020-06-24	0	68183
Copeland	E07000029	2020-06-25	0	68183
Copeland	E07000029	2020-06-26	0	68183
Copeland	E07000029	2020-06-27	1	68183
Copeland	E07000029	2020-06-28	0	68183
Copeland	E07000029	2020-06-29	0	68183
Copeland	E07000029	2020-06-30	0	68183
Copeland	E07000029	2020-07-01	1	68183
Copeland	E07000029	2020-07-02	0	68183
Copeland	E07000029	2020-07-03	1	68183
Copeland	E07000029	2020-07-04	0	68183
Copeland	E07000029	2020-07-05	1	68183
Copeland	E07000029	2020-07-06	2	68183
Corby	E07000150	2020-06-15	0	72218
Corby	E07000150	2020-06-16	0	72218
Corby	E07000150	2020-06-17	0	72218
Corby	E07000150	2020-06-18	3	72218
Corby	E07000150	2020-06-19	0	72218
Corby	E07000150	2020-06-20	0	72218
Corby	E07000150	2020-06-21	0	72218
Corby	E07000150	2020-06-22	0	72218
Corby	E07000150	2020-06-23	0	72218
Corby	E07000150	2020-06-24	0	72218
Corby	E07000150	2020-06-25	0	72218
Corby	E07000150	2020-06-26	0	72218
Corby	E07000150	2020-06-27	0	72218
Corby	E07000150	2020-06-28	0	72218
Corby	E07000150	2020-06-29	0	72218
Corby	E07000150	2020-06-30	0	72218
Corby	E07000150	2020-07-01	0	72218
Corby	E07000150	2020-07-02	0	72218
Corby	E07000150	2020-07-03	0	72218
Corby	E07000150	2020-07-04	0	72218
Corby	E07000150	2020-07-05	0	72218
Corby	E07000150	2020-07-06	1	72218
Cornwall and Isles of Scilly	E06000052	2020-06-15	1	571802
Cornwall and Isles of Scilly	E06000052	2020-06-16	1	571802
Cornwall and Isles of Scilly	E06000052	2020-06-17	1	571802
Cornwall and Isles of Scilly	E06000052	2020-06-18	0	571802
Cornwall and Isles of Scilly	E06000052	2020-06-19	0	571802
Cornwall and Isles of Scilly	E06000052	2020-06-20	0	571802
Cornwall and Isles of Scilly	E06000052	2020-06-21	1	571802
Cornwall and Isles of Scilly	E06000052	2020-06-22	2	571802
Cornwall and Isles of Scilly	E06000052	2020-06-23	3	571802
Cornwall and Isles of Scilly	E06000052	2020-06-24	1	571802
Cornwall and Isles of Scilly	E06000052	2020-06-25	1	571802
Cornwall and Isles of Scilly	E06000052	2020-06-26	0	571802
Cornwall and Isles of Scilly	E06000052	2020-06-27	1	571802
Cornwall and Isles of Scilly	E06000052	2020-06-28	0	571802
Cornwall and Isles of Scilly	E06000052	2020-06-29	0	571802
Cornwall and Isles of Scilly	E06000052	2020-06-30	0	571802
Cornwall and Isles of Scilly	E06000052	2020-07-01	4	571802
Cornwall and Isles of Scilly	E06000052	2020-07-02	2	571802
Cornwall and Isles of Scilly	E06000052	2020-07-03	1	571802
Cornwall and Isles of Scilly	E06000052	2020-07-04	1	571802
Cornwall and Isles of Scilly	E06000052	2020-07-05	2	571802
Cornwall and Isles of Scilly	E06000052	2020-07-06	1	571802
Cotswold	E07000079	2020-06-15	0	89862
Cotswold	E07000079	2020-06-16	0	89862
Cotswold	E07000079	2020-06-17	1	89862
Cotswold	E07000079	2020-06-18	0	89862
Cotswold	E07000079	2020-06-19	0	89862
Cotswold	E07000079	2020-06-20	0	89862
Cotswold	E07000079	2020-06-21	0	89862
Cotswold	E07000079	2020-06-22	0	89862
Cotswold	E07000079	2020-06-23	0	89862
Cotswold	E07000079	2020-06-24	1	89862
Cotswold	E07000079	2020-06-25	0	89862
Cotswold	E07000079	2020-06-26	0	89862
Cotswold	E07000079	2020-06-27	0	89862
Cotswold	E07000079	2020-06-28	0	89862
Cotswold	E07000079	2020-06-29	1	89862
Cotswold	E07000079	2020-06-30	0	89862
Cotswold	E07000079	2020-07-01	0	89862
Cotswold	E07000079	2020-07-02	0	89862
Cotswold	E07000079	2020-07-03	0	89862
Cotswold	E07000079	2020-07-04	1	89862
Cotswold	E07000079	2020-07-05	0	89862
Cotswold	E07000079	2020-07-06	0	89862
County Durham	E06000047	2020-06-15	5	530094
County Durham	E06000047	2020-06-16	3	530094
County Durham	E06000047	2020-06-17	3	530094
County Durham	E06000047	2020-06-18	3	530094
County Durham	E06000047	2020-06-19	5	530094
County Durham	E06000047	2020-06-20	7	530094
County Durham	E06000047	2020-06-21	1	530094
County Durham	E06000047	2020-06-22	4	530094
County Durham	E06000047	2020-06-23	10	530094
County Durham	E06000047	2020-06-24	1	530094
County Durham	E06000047	2020-06-25	5	530094
County Durham	E06000047	2020-06-26	3	530094
County Durham	E06000047	2020-06-27	3	530094
County Durham	E06000047	2020-06-28	2	530094
County Durham	E06000047	2020-06-29	1	530094
County Durham	E06000047	2020-06-30	3	530094
County Durham	E06000047	2020-07-01	0	530094
County Durham	E06000047	2020-07-02	2	530094
County Durham	E06000047	2020-07-03	1	530094
County Durham	E06000047	2020-07-04	5	530094
County Durham	E06000047	2020-07-05	2	530094
County Durham	E06000047	2020-07-06	0	530094
Coventry	E08000026	2020-06-15	3	371521
Coventry	E08000026	2020-06-16	6	371521
Coventry	E08000026	2020-06-17	3	371521
Coventry	E08000026	2020-06-18	5	371521
Coventry	E08000026	2020-06-19	1	371521
Coventry	E08000026	2020-06-20	4	371521
Coventry	E08000026	2020-06-21	1	371521
Coventry	E08000026	2020-06-22	1	371521
Coventry	E08000026	2020-06-23	1	371521
Coventry	E08000026	2020-06-24	0	371521
Coventry	E08000026	2020-06-25	0	371521
Coventry	E08000026	2020-06-26	1	371521
Coventry	E08000026	2020-06-27	1	371521
Coventry	E08000026	2020-06-28	1	371521
Coventry	E08000026	2020-06-29	3	371521
Coventry	E08000026	2020-06-30	1	371521
Coventry	E08000026	2020-07-01	1	371521
Coventry	E08000026	2020-07-02	2	371521
Coventry	E08000026	2020-07-03	1	371521
Coventry	E08000026	2020-07-04	3	371521
Coventry	E08000026	2020-07-05	4	371521
Coventry	E08000026	2020-07-06	2	371521
Craven	E07000163	2020-06-15	2	57142
Craven	E07000163	2020-06-16	3	57142
Craven	E07000163	2020-06-17	0	57142
Craven	E07000163	2020-06-18	2	57142
Craven	E07000163	2020-06-19	1	57142
Craven	E07000163	2020-06-20	0	57142
Craven	E07000163	2020-06-21	0	57142
Craven	E07000163	2020-06-22	1	57142
Craven	E07000163	2020-06-23	0	57142
Craven	E07000163	2020-06-24	0	57142
Craven	E07000163	2020-06-25	1	57142
Craven	E07000163	2020-06-26	0	57142
Craven	E07000163	2020-06-27	1	57142
Craven	E07000163	2020-06-28	0	57142
Craven	E07000163	2020-06-29	0	57142
Craven	E07000163	2020-06-30	1	57142
Craven	E07000163	2020-07-01	0	57142
Craven	E07000163	2020-07-02	0	57142
Craven	E07000163	2020-07-03	1	57142
Craven	E07000163	2020-07-04	0	57142
Craven	E07000163	2020-07-05	0	57142
Craven	E07000163	2020-07-06	0	57142
Crawley	E07000226	2020-06-15	1	112409
Crawley	E07000226	2020-06-16	1	112409
Crawley	E07000226	2020-06-17	0	112409
Crawley	E07000226	2020-06-18	1	112409
Crawley	E07000226	2020-06-19	1	112409
Crawley	E07000226	2020-06-20	1	112409
Crawley	E07000226	2020-06-21	0	112409
Crawley	E07000226	2020-06-22	0	112409
Crawley	E07000226	2020-06-23	0	112409
Crawley	E07000226	2020-06-24	0	112409
Crawley	E07000226	2020-06-25	3	112409
Crawley	E07000226	2020-06-26	1	112409
Crawley	E07000226	2020-06-27	2	112409
Crawley	E07000226	2020-06-28	0	112409
Crawley	E07000226	2020-06-29	1	112409
Crawley	E07000226	2020-06-30	0	112409
Crawley	E07000226	2020-07-01	3	112409
Crawley	E07000226	2020-07-02	4	112409
Crawley	E07000226	2020-07-03	1	112409
Crawley	E07000226	2020-07-04	1	112409
Crawley	E07000226	2020-07-05	3	112409
Crawley	E07000226	2020-07-06	0	112409
Croydon	E09000008	2020-06-15	0	386710
Croydon	E09000008	2020-06-16	0	386710
Croydon	E09000008	2020-06-17	1	386710
Croydon	E09000008	2020-06-18	2	386710
Croydon	E09000008	2020-06-19	0	386710
Croydon	E09000008	2020-06-20	2	386710
Croydon	E09000008	2020-06-21	1	386710
Croydon	E09000008	2020-06-22	1	386710
Croydon	E09000008	2020-06-23	1	386710
Croydon	E09000008	2020-06-24	4	386710
Croydon	E09000008	2020-06-25	2	386710
Croydon	E09000008	2020-06-26	3	386710
Croydon	E09000008	2020-06-27	0	386710
Croydon	E09000008	2020-06-28	0	386710
Croydon	E09000008	2020-06-29	0	386710
Croydon	E09000008	2020-06-30	2	386710
Croydon	E09000008	2020-07-01	1	386710
Croydon	E09000008	2020-07-02	1	386710
Croydon	E09000008	2020-07-03	1	386710
Croydon	E09000008	2020-07-04	0	386710
Croydon	E09000008	2020-07-05	2	386710
Croydon	E09000008	2020-07-06	7	386710
Dacorum	E07000096	2020-06-15	3	154763
Dacorum	E07000096	2020-06-16	1	154763
Dacorum	E07000096	2020-06-17	0	154763
Dacorum	E07000096	2020-06-18	5	154763
Dacorum	E07000096	2020-06-19	3	154763
Dacorum	E07000096	2020-06-20	0	154763
Dacorum	E07000096	2020-06-21	0	154763
Dacorum	E07000096	2020-06-22	0	154763
Dacorum	E07000096	2020-06-23	1	154763
Dacorum	E07000096	2020-06-24	1	154763
Dacorum	E07000096	2020-06-25	1	154763
Dacorum	E07000096	2020-06-26	1	154763
Dacorum	E07000096	2020-06-27	0	154763
Dacorum	E07000096	2020-06-28	0	154763
Dacorum	E07000096	2020-06-29	3	154763
Dacorum	E07000096	2020-06-30	0	154763
Dacorum	E07000096	2020-07-01	0	154763
Dacorum	E07000096	2020-07-02	1	154763
Dacorum	E07000096	2020-07-03	1	154763
Dacorum	E07000096	2020-07-04	1	154763
Dacorum	E07000096	2020-07-05	0	154763
Dacorum	E07000096	2020-07-06	1	154763
Darlington	E06000005	2020-06-15	0	106803
Darlington	E06000005	2020-06-16	1	106803
Darlington	E06000005	2020-06-17	0	106803
Darlington	E06000005	2020-06-18	2	106803
Darlington	E06000005	2020-06-19	0	106803
Darlington	E06000005	2020-06-20	1	106803
Darlington	E06000005	2020-06-21	1	106803
Darlington	E06000005	2020-06-22	1	106803
Darlington	E06000005	2020-06-23	0	106803
Darlington	E06000005	2020-06-24	0	106803
Darlington	E06000005	2020-06-25	0	106803
Darlington	E06000005	2020-06-26	0	106803
Darlington	E06000005	2020-06-27	0	106803
Darlington	E06000005	2020-06-28	0	106803
Darlington	E06000005	2020-06-29	1	106803
Darlington	E06000005	2020-06-30	0	106803
Darlington	E06000005	2020-07-01	0	106803
Darlington	E06000005	2020-07-02	0	106803
Darlington	E06000005	2020-07-03	0	106803
Darlington	E06000005	2020-07-04	0	106803
Darlington	E06000005	2020-07-05	0	106803
Darlington	E06000005	2020-07-06	0	106803
Dartford	E07000107	2020-06-15	4	112606
Dartford	E07000107	2020-06-16	0	112606
Dartford	E07000107	2020-06-17	2	112606
Dartford	E07000107	2020-06-18	4	112606
Dartford	E07000107	2020-06-19	2	112606
Dartford	E07000107	2020-06-20	0	112606
Dartford	E07000107	2020-06-21	2	112606
Dartford	E07000107	2020-06-22	2	112606
Dartford	E07000107	2020-06-23	1	112606
Dartford	E07000107	2020-06-24	1	112606
Dartford	E07000107	2020-06-25	0	112606
Dartford	E07000107	2020-06-26	4	112606
Dartford	E07000107	2020-06-27	0	112606
Dartford	E07000107	2020-06-28	4	112606
Dartford	E07000107	2020-06-29	2	112606
Dartford	E07000107	2020-06-30	1	112606
Dartford	E07000107	2020-07-01	4	112606
Dartford	E07000107	2020-07-02	1	112606
Dartford	E07000107	2020-07-03	2	112606
Dartford	E07000107	2020-07-04	3	112606
Dartford	E07000107	2020-07-05	2	112606
Dartford	E07000107	2020-07-06	1	112606
Daventry	E07000151	2020-06-15	3	85950
Daventry	E07000151	2020-06-16	4	85950
Daventry	E07000151	2020-06-17	0	85950
Daventry	E07000151	2020-06-18	2	85950
Daventry	E07000151	2020-06-19	2	85950
Daventry	E07000151	2020-06-20	1	85950
Daventry	E07000151	2020-06-21	8	85950
Daventry	E07000151	2020-06-22	3	85950
Daventry	E07000151	2020-06-23	4	85950
Daventry	E07000151	2020-06-24	0	85950
Daventry	E07000151	2020-06-25	2	85950
Daventry	E07000151	2020-06-26	0	85950
Daventry	E07000151	2020-06-27	0	85950
Daventry	E07000151	2020-06-28	0	85950
Daventry	E07000151	2020-06-29	0	85950
Daventry	E07000151	2020-06-30	1	85950
Daventry	E07000151	2020-07-01	1	85950
Daventry	E07000151	2020-07-02	2	85950
Daventry	E07000151	2020-07-03	3	85950
Daventry	E07000151	2020-07-04	0	85950
Daventry	E07000151	2020-07-05	0	85950
Daventry	E07000151	2020-07-06	0	85950
Derby	E06000015	2020-06-15	10	257302
Derby	E06000015	2020-06-16	12	257302
Derby	E06000015	2020-06-17	13	257302
Derby	E06000015	2020-06-18	10	257302
Derby	E06000015	2020-06-19	9	257302
Derby	E06000015	2020-06-20	5	257302
Derby	E06000015	2020-06-21	4	257302
Derby	E06000015	2020-06-22	13	257302
Derby	E06000015	2020-06-23	6	257302
Derby	E06000015	2020-06-24	5	257302
Derby	E06000015	2020-06-25	1	257302
Derby	E06000015	2020-06-26	6	257302
Derby	E06000015	2020-06-27	5	257302
Derby	E06000015	2020-06-28	2	257302
Derby	E06000015	2020-06-29	3	257302
Derby	E06000015	2020-06-30	6	257302
Derby	E06000015	2020-07-01	2	257302
Derby	E06000015	2020-07-02	4	257302
Derby	E06000015	2020-07-03	2	257302
Derby	E06000015	2020-07-04	3	257302
Derby	E06000015	2020-07-05	5	257302
Derby	E06000015	2020-07-06	3	257302
Derbyshire Dales	E07000035	2020-06-15	0	72325
Derbyshire Dales	E07000035	2020-06-16	1	72325
Derbyshire Dales	E07000035	2020-06-17	1	72325
Derbyshire Dales	E07000035	2020-06-18	0	72325
Derbyshire Dales	E07000035	2020-06-19	1	72325
Derbyshire Dales	E07000035	2020-06-20	0	72325
Derbyshire Dales	E07000035	2020-06-21	0	72325
Derbyshire Dales	E07000035	2020-06-22	0	72325
Derbyshire Dales	E07000035	2020-06-23	0	72325
Derbyshire Dales	E07000035	2020-06-24	1	72325
Derbyshire Dales	E07000035	2020-06-25	0	72325
Derbyshire Dales	E07000035	2020-06-26	2	72325
Derbyshire Dales	E07000035	2020-06-27	0	72325
Derbyshire Dales	E07000035	2020-06-28	2	72325
Derbyshire Dales	E07000035	2020-06-29	0	72325
Derbyshire Dales	E07000035	2020-06-30	0	72325
Derbyshire Dales	E07000035	2020-07-01	2	72325
Derbyshire Dales	E07000035	2020-07-02	1	72325
Derbyshire Dales	E07000035	2020-07-03	0	72325
Derbyshire Dales	E07000035	2020-07-04	1	72325
Derbyshire Dales	E07000035	2020-07-05	0	72325
Derbyshire Dales	E07000035	2020-07-06	0	72325
Doncaster	E08000017	2020-06-15	5	311890
Doncaster	E08000017	2020-06-16	5	311890
Doncaster	E08000017	2020-06-17	11	311890
Doncaster	E08000017	2020-06-18	6	311890
Doncaster	E08000017	2020-06-19	13	311890
Doncaster	E08000017	2020-06-20	8	311890
Doncaster	E08000017	2020-06-21	6	311890
Doncaster	E08000017	2020-06-22	21	311890
Doncaster	E08000017	2020-06-23	18	311890
Doncaster	E08000017	2020-06-24	9	311890
Doncaster	E08000017	2020-06-25	6	311890
Doncaster	E08000017	2020-06-26	7	311890
Doncaster	E08000017	2020-06-27	3	311890
Doncaster	E08000017	2020-06-28	2	311890
Doncaster	E08000017	2020-06-29	7	311890
Doncaster	E08000017	2020-06-30	7	311890
Doncaster	E08000017	2020-07-01	8	311890
Doncaster	E08000017	2020-07-02	6	311890
Doncaster	E08000017	2020-07-03	6	311890
Doncaster	E08000017	2020-07-04	3	311890
Doncaster	E08000017	2020-07-05	4	311890
Doncaster	E08000017	2020-07-06	5	311890
Dorset	E06000059	2020-06-15	2	378508
Dorset	E06000059	2020-06-16	2	378508
Dorset	E06000059	2020-06-17	0	378508
Dorset	E06000059	2020-06-18	0	378508
Dorset	E06000059	2020-06-19	0	378508
Dorset	E06000059	2020-06-20	0	378508
Dorset	E06000059	2020-06-21	0	378508
Dorset	E06000059	2020-06-22	0	378508
Dorset	E06000059	2020-06-23	0	378508
Dorset	E06000059	2020-06-24	1	378508
Dorset	E06000059	2020-06-25	0	378508
Dorset	E06000059	2020-06-26	0	378508
Dorset	E06000059	2020-06-27	1	378508
Dorset	E06000059	2020-06-28	2	378508
Dorset	E06000059	2020-06-29	1	378508
Dorset	E06000059	2020-06-30	1	378508
Dorset	E06000059	2020-07-01	0	378508
Dorset	E06000059	2020-07-02	0	378508
Dorset	E06000059	2020-07-03	0	378508
Dorset	E06000059	2020-07-04	1	378508
Dorset	E06000059	2020-07-05	0	378508
Dorset	E06000059	2020-07-06	1	378508
Dover	E07000108	2020-06-15	3	118131
Dover	E07000108	2020-06-16	6	118131
Dover	E07000108	2020-06-17	2	118131
Dover	E07000108	2020-06-18	3	118131
Dover	E07000108	2020-06-19	3	118131
Dover	E07000108	2020-06-20	1	118131
Dover	E07000108	2020-06-21	3	118131
Dover	E07000108	2020-06-22	3	118131
Dover	E07000108	2020-06-23	1	118131
Dover	E07000108	2020-06-24	1	118131
Dover	E07000108	2020-06-25	6	118131
Dover	E07000108	2020-06-26	2	118131
Dover	E07000108	2020-06-27	0	118131
Dover	E07000108	2020-06-28	0	118131
Dover	E07000108	2020-06-29	5	118131
Dover	E07000108	2020-06-30	0	118131
Dover	E07000108	2020-07-01	3	118131
Dover	E07000108	2020-07-02	5	118131
Dover	E07000108	2020-07-03	5	118131
Dover	E07000108	2020-07-04	0	118131
Dover	E07000108	2020-07-05	2	118131
Dover	E07000108	2020-07-06	3	118131
Dudley	E08000027	2020-06-15	1	321596
Dudley	E08000027	2020-06-16	3	321596
Dudley	E08000027	2020-06-17	2	321596
Dudley	E08000027	2020-06-18	3	321596
Dudley	E08000027	2020-06-19	0	321596
Dudley	E08000027	2020-06-20	1	321596
Dudley	E08000027	2020-06-21	3	321596
Dudley	E08000027	2020-06-22	1	321596
Dudley	E08000027	2020-06-23	1	321596
Dudley	E08000027	2020-06-24	1	321596
Dudley	E08000027	2020-06-25	2	321596
Dudley	E08000027	2020-06-26	3	321596
Dudley	E08000027	2020-06-27	1	321596
Dudley	E08000027	2020-06-28	0	321596
Dudley	E08000027	2020-06-29	1	321596
Dudley	E08000027	2020-06-30	1	321596
Dudley	E08000027	2020-07-01	1	321596
Dudley	E08000027	2020-07-02	1	321596
Dudley	E08000027	2020-07-03	4	321596
Dudley	E08000027	2020-07-04	0	321596
Dudley	E08000027	2020-07-05	2	321596
Dudley	E08000027	2020-07-06	0	321596
Ealing	E09000009	2020-06-15	0	341806
Ealing	E09000009	2020-06-16	3	341806
Ealing	E09000009	2020-06-17	1	341806
Ealing	E09000009	2020-06-18	2	341806
Ealing	E09000009	2020-06-19	3	341806
Ealing	E09000009	2020-06-20	4	341806
Ealing	E09000009	2020-06-21	1	341806
Ealing	E09000009	2020-06-22	2	341806
Ealing	E09000009	2020-06-23	6	341806
Ealing	E09000009	2020-06-24	6	341806
Ealing	E09000009	2020-06-25	3	341806
Ealing	E09000009	2020-06-26	1	341806
Ealing	E09000009	2020-06-27	2	341806
Ealing	E09000009	2020-06-28	2	341806
Ealing	E09000009	2020-06-29	7	341806
Ealing	E09000009	2020-06-30	0	341806
Ealing	E09000009	2020-07-01	3	341806
Ealing	E09000009	2020-07-02	2	341806
Ealing	E09000009	2020-07-03	3	341806
Ealing	E09000009	2020-07-04	1	341806
Ealing	E09000009	2020-07-05	3	341806
Ealing	E09000009	2020-07-06	0	341806
East Cambridgeshire	E07000009	2020-06-15	0	89840
East Cambridgeshire	E07000009	2020-06-16	5	89840
East Cambridgeshire	E07000009	2020-06-17	1	89840
East Cambridgeshire	E07000009	2020-06-18	0	89840
East Cambridgeshire	E07000009	2020-06-19	0	89840
East Cambridgeshire	E07000009	2020-06-20	0	89840
East Cambridgeshire	E07000009	2020-06-21	1	89840
East Cambridgeshire	E07000009	2020-06-22	0	89840
East Cambridgeshire	E07000009	2020-06-23	0	89840
East Cambridgeshire	E07000009	2020-06-24	2	89840
East Cambridgeshire	E07000009	2020-06-25	0	89840
East Cambridgeshire	E07000009	2020-06-26	0	89840
East Cambridgeshire	E07000009	2020-06-27	0	89840
East Cambridgeshire	E07000009	2020-06-28	0	89840
East Cambridgeshire	E07000009	2020-06-29	1	89840
East Cambridgeshire	E07000009	2020-06-30	0	89840
East Cambridgeshire	E07000009	2020-07-01	1	89840
East Cambridgeshire	E07000009	2020-07-02	1	89840
East Cambridgeshire	E07000009	2020-07-03	0	89840
East Cambridgeshire	E07000009	2020-07-04	0	89840
East Cambridgeshire	E07000009	2020-07-05	0	89840
East Cambridgeshire	E07000009	2020-07-06	0	89840
East Devon	E07000040	2020-06-15	1	146284
East Devon	E07000040	2020-06-16	0	146284
East Devon	E07000040	2020-06-17	0	146284
East Devon	E07000040	2020-06-18	0	146284
East Devon	E07000040	2020-06-19	0	146284
East Devon	E07000040	2020-06-20	0	146284
East Devon	E07000040	2020-06-21	0	146284
East Devon	E07000040	2020-06-22	0	146284
East Devon	E07000040	2020-06-23	0	146284
East Devon	E07000040	2020-06-24	0	146284
East Devon	E07000040	2020-06-25	0	146284
East Devon	E07000040	2020-06-26	0	146284
East Devon	E07000040	2020-06-27	0	146284
East Devon	E07000040	2020-06-28	1	146284
East Devon	E07000040	2020-06-29	0	146284
East Devon	E07000040	2020-06-30	2	146284
East Devon	E07000040	2020-07-01	1	146284
East Devon	E07000040	2020-07-02	1	146284
East Devon	E07000040	2020-07-03	1	146284
East Devon	E07000040	2020-07-04	0	146284
East Devon	E07000040	2020-07-05	0	146284
East Devon	E07000040	2020-07-06	1	146284
East Hampshire	E07000085	2020-06-15	1	122308
East Hampshire	E07000085	2020-06-16	0	122308
East Hampshire	E07000085	2020-06-17	1	122308
East Hampshire	E07000085	2020-06-18	1	122308
East Hampshire	E07000085	2020-06-19	1	122308
East Hampshire	E07000085	2020-06-20	0	122308
East Hampshire	E07000085	2020-06-21	0	122308
East Hampshire	E07000085	2020-06-22	0	122308
East Hampshire	E07000085	2020-06-23	0	122308
East Hampshire	E07000085	2020-06-24	0	122308
East Hampshire	E07000085	2020-06-25	0	122308
East Hampshire	E07000085	2020-06-26	1	122308
East Hampshire	E07000085	2020-06-27	0	122308
East Hampshire	E07000085	2020-06-28	0	122308
East Hampshire	E07000085	2020-06-29	2	122308
East Hampshire	E07000085	2020-06-30	1	122308
East Hampshire	E07000085	2020-07-01	0	122308
East Hampshire	E07000085	2020-07-02	0	122308
East Hampshire	E07000085	2020-07-03	0	122308
East Hampshire	E07000085	2020-07-04	0	122308
East Hampshire	E07000085	2020-07-05	0	122308
East Hampshire	E07000085	2020-07-06	0	122308
East Hertfordshire	E07000242	2020-06-15	0	149748
East Hertfordshire	E07000242	2020-06-16	0	149748
East Hertfordshire	E07000242	2020-06-17	0	149748
East Hertfordshire	E07000242	2020-06-18	0	149748
East Hertfordshire	E07000242	2020-06-19	0	149748
East Hertfordshire	E07000242	2020-06-20	0	149748
East Hertfordshire	E07000242	2020-06-21	0	149748
East Hertfordshire	E07000242	2020-06-22	0	149748
East Hertfordshire	E07000242	2020-06-23	0	149748
East Hertfordshire	E07000242	2020-06-24	0	149748
East Hertfordshire	E07000242	2020-06-25	1	149748
East Hertfordshire	E07000242	2020-06-26	0	149748
East Hertfordshire	E07000242	2020-06-27	0	149748
East Hertfordshire	E07000242	2020-06-28	0	149748
East Hertfordshire	E07000242	2020-06-29	0	149748
East Hertfordshire	E07000242	2020-06-30	1	149748
East Hertfordshire	E07000242	2020-07-01	0	149748
East Hertfordshire	E07000242	2020-07-02	1	149748
East Hertfordshire	E07000242	2020-07-03	1	149748
East Hertfordshire	E07000242	2020-07-04	0	149748
East Hertfordshire	E07000242	2020-07-05	0	149748
East Hertfordshire	E07000242	2020-07-06	2	149748
East Lindsey	E07000137	2020-06-15	1	141727
East Lindsey	E07000137	2020-06-16	1	141727
East Lindsey	E07000137	2020-06-17	1	141727
East Lindsey	E07000137	2020-06-18	1	141727
East Lindsey	E07000137	2020-06-19	0	141727
East Lindsey	E07000137	2020-06-20	0	141727
East Lindsey	E07000137	2020-06-21	1	141727
East Lindsey	E07000137	2020-06-22	0	141727
East Lindsey	E07000137	2020-06-23	0	141727
East Lindsey	E07000137	2020-06-24	1	141727
East Lindsey	E07000137	2020-06-25	0	141727
East Lindsey	E07000137	2020-06-26	2	141727
East Lindsey	E07000137	2020-06-27	2	141727
East Lindsey	E07000137	2020-06-28	0	141727
East Lindsey	E07000137	2020-06-29	0	141727
East Lindsey	E07000137	2020-06-30	0	141727
East Lindsey	E07000137	2020-07-01	1	141727
East Lindsey	E07000137	2020-07-02	0	141727
East Lindsey	E07000137	2020-07-03	1	141727
East Lindsey	E07000137	2020-07-04	0	141727
East Lindsey	E07000137	2020-07-05	2	141727
East Lindsey	E07000137	2020-07-06	0	141727
East Northamptonshire	E07000152	2020-06-15	1	94527
East Northamptonshire	E07000152	2020-06-16	1	94527
East Northamptonshire	E07000152	2020-06-17	2	94527
East Northamptonshire	E07000152	2020-06-18	2	94527
East Northamptonshire	E07000152	2020-06-19	4	94527
East Northamptonshire	E07000152	2020-06-20	0	94527
East Northamptonshire	E07000152	2020-06-21	0	94527
East Northamptonshire	E07000152	2020-06-22	2	94527
East Northamptonshire	E07000152	2020-06-23	2	94527
East Northamptonshire	E07000152	2020-06-24	2	94527
East Northamptonshire	E07000152	2020-06-25	2	94527
East Northamptonshire	E07000152	2020-06-26	2	94527
East Northamptonshire	E07000152	2020-06-27	0	94527
East Northamptonshire	E07000152	2020-06-28	2	94527
East Northamptonshire	E07000152	2020-06-29	0	94527
East Northamptonshire	E07000152	2020-06-30	3	94527
East Northamptonshire	E07000152	2020-07-01	0	94527
East Northamptonshire	E07000152	2020-07-02	0	94527
East Northamptonshire	E07000152	2020-07-03	1	94527
East Northamptonshire	E07000152	2020-07-04	2	94527
East Northamptonshire	E07000152	2020-07-05	0	94527
East Northamptonshire	E07000152	2020-07-06	7	94527
East Riding of Yorkshire	E06000011	2020-06-15	5	341173
East Riding of Yorkshire	E06000011	2020-06-16	18	341173
East Riding of Yorkshire	E06000011	2020-06-17	9	341173
East Riding of Yorkshire	E06000011	2020-06-18	9	341173
East Riding of Yorkshire	E06000011	2020-06-19	5	341173
East Riding of Yorkshire	E06000011	2020-06-20	2	341173
East Riding of Yorkshire	E06000011	2020-06-21	1	341173
East Riding of Yorkshire	E06000011	2020-06-22	6	341173
East Riding of Yorkshire	E06000011	2020-06-23	4	341173
East Riding of Yorkshire	E06000011	2020-06-24	0	341173
East Riding of Yorkshire	E06000011	2020-06-25	0	341173
East Riding of Yorkshire	E06000011	2020-06-26	4	341173
East Riding of Yorkshire	E06000011	2020-06-27	2	341173
East Riding of Yorkshire	E06000011	2020-06-28	0	341173
East Riding of Yorkshire	E06000011	2020-06-29	2	341173
East Riding of Yorkshire	E06000011	2020-06-30	2	341173
East Riding of Yorkshire	E06000011	2020-07-01	2	341173
East Riding of Yorkshire	E06000011	2020-07-02	3	341173
East Riding of Yorkshire	E06000011	2020-07-03	2	341173
East Riding of Yorkshire	E06000011	2020-07-04	1	341173
East Riding of Yorkshire	E06000011	2020-07-05	0	341173
East Riding of Yorkshire	E06000011	2020-07-06	4	341173
East Staffordshire	E07000193	2020-06-15	1	119754
East Staffordshire	E07000193	2020-06-16	4	119754
East Staffordshire	E07000193	2020-06-17	2	119754
East Staffordshire	E07000193	2020-06-18	3	119754
East Staffordshire	E07000193	2020-06-19	4	119754
East Staffordshire	E07000193	2020-06-20	1	119754
East Staffordshire	E07000193	2020-06-21	0	119754
East Staffordshire	E07000193	2020-06-22	2	119754
East Staffordshire	E07000193	2020-06-23	2	119754
East Staffordshire	E07000193	2020-06-24	1	119754
East Staffordshire	E07000193	2020-06-25	2	119754
East Staffordshire	E07000193	2020-06-26	1	119754
East Staffordshire	E07000193	2020-06-27	3	119754
East Staffordshire	E07000193	2020-06-28	1	119754
East Staffordshire	E07000193	2020-06-29	3	119754
East Staffordshire	E07000193	2020-06-30	0	119754
East Staffordshire	E07000193	2020-07-01	4	119754
East Staffordshire	E07000193	2020-07-02	0	119754
East Staffordshire	E07000193	2020-07-03	0	119754
East Staffordshire	E07000193	2020-07-04	1	119754
East Staffordshire	E07000193	2020-07-05	1	119754
East Staffordshire	E07000193	2020-07-06	3	119754
East Suffolk	E07000244	2020-06-15	1	249461
East Suffolk	E07000244	2020-06-16	2	249461
East Suffolk	E07000244	2020-06-17	1	249461
East Suffolk	E07000244	2020-06-18	0	249461
East Suffolk	E07000244	2020-06-19	0	249461
East Suffolk	E07000244	2020-06-20	0	249461
East Suffolk	E07000244	2020-06-21	0	249461
East Suffolk	E07000244	2020-06-22	0	249461
East Suffolk	E07000244	2020-06-23	0	249461
East Suffolk	E07000244	2020-06-24	0	249461
East Suffolk	E07000244	2020-06-25	0	249461
East Suffolk	E07000244	2020-06-26	0	249461
East Suffolk	E07000244	2020-06-27	1	249461
East Suffolk	E07000244	2020-06-28	1	249461
East Suffolk	E07000244	2020-06-29	0	249461
East Suffolk	E07000244	2020-06-30	0	249461
East Suffolk	E07000244	2020-07-01	2	249461
East Suffolk	E07000244	2020-07-02	0	249461
East Suffolk	E07000244	2020-07-03	0	249461
East Suffolk	E07000244	2020-07-04	1	249461
East Suffolk	E07000244	2020-07-05	0	249461
East Suffolk	E07000244	2020-07-06	2	249461
Eastbourne	E07000061	2020-06-15	6	103745
Eastbourne	E07000061	2020-06-16	4	103745
Eastbourne	E07000061	2020-06-17	5	103745
Eastbourne	E07000061	2020-06-18	0	103745
Eastbourne	E07000061	2020-06-19	4	103745
Eastbourne	E07000061	2020-06-20	2	103745
Eastbourne	E07000061	2020-06-21	0	103745
Eastbourne	E07000061	2020-06-22	2	103745
Eastbourne	E07000061	2020-06-23	1	103745
Eastbourne	E07000061	2020-06-24	3	103745
Eastbourne	E07000061	2020-06-25	2	103745
Eastbourne	E07000061	2020-06-26	1	103745
Eastbourne	E07000061	2020-06-27	3	103745
Eastbourne	E07000061	2020-06-28	1	103745
Eastbourne	E07000061	2020-06-29	4	103745
Eastbourne	E07000061	2020-06-30	2	103745
Eastbourne	E07000061	2020-07-01	0	103745
Eastbourne	E07000061	2020-07-02	0	103745
Eastbourne	E07000061	2020-07-03	2	103745
Eastbourne	E07000061	2020-07-04	0	103745
Eastbourne	E07000061	2020-07-05	3	103745
Eastbourne	E07000061	2020-07-06	4	103745
Eastleigh	E07000086	2020-06-15	0	133584
Eastleigh	E07000086	2020-06-16	0	133584
Eastleigh	E07000086	2020-06-17	0	133584
Eastleigh	E07000086	2020-06-18	0	133584
Eastleigh	E07000086	2020-06-19	0	133584
Eastleigh	E07000086	2020-06-20	1	133584
Eastleigh	E07000086	2020-06-21	0	133584
Eastleigh	E07000086	2020-06-22	0	133584
Eastleigh	E07000086	2020-06-23	0	133584
Eastleigh	E07000086	2020-06-24	0	133584
Eastleigh	E07000086	2020-06-25	0	133584
Eastleigh	E07000086	2020-06-26	1	133584
Eastleigh	E07000086	2020-06-27	0	133584
Eastleigh	E07000086	2020-06-28	0	133584
Eastleigh	E07000086	2020-06-29	1	133584
Eastleigh	E07000086	2020-06-30	0	133584
Eastleigh	E07000086	2020-07-01	0	133584
Eastleigh	E07000086	2020-07-02	0	133584
Eastleigh	E07000086	2020-07-03	0	133584
Eastleigh	E07000086	2020-07-04	0	133584
Eastleigh	E07000086	2020-07-05	0	133584
Eastleigh	E07000086	2020-07-06	0	133584
Eden	E07000030	2020-06-15	0	53253
Eden	E07000030	2020-06-16	1	53253
Eden	E07000030	2020-06-17	1	53253
Eden	E07000030	2020-06-18	1	53253
Eden	E07000030	2020-06-19	2	53253
Eden	E07000030	2020-06-20	0	53253
Eden	E07000030	2020-06-21	1	53253
Eden	E07000030	2020-06-22	1	53253
Eden	E07000030	2020-06-23	1	53253
Eden	E07000030	2020-06-24	0	53253
Eden	E07000030	2020-06-25	0	53253
Eden	E07000030	2020-06-26	0	53253
Eden	E07000030	2020-06-27	0	53253
Eden	E07000030	2020-06-28	0	53253
Eden	E07000030	2020-06-29	0	53253
Eden	E07000030	2020-06-30	0	53253
Eden	E07000030	2020-07-01	0	53253
Eden	E07000030	2020-07-02	0	53253
Eden	E07000030	2020-07-03	0	53253
[truncated: 4,865 more rows]
