# Supplementary material for: A Bayesian spatio-temporal study of the association between meteorological factors and the spread of COVID-19
Source: J Transl Med. 2023 Nov 24;21:848. doi: 10.1186/s12967-023-04436-5 (PMC10668378; doi:10.1186/s12967-023-04436-5)
Supplement: Supplementary file 11 — Additional file 11. A zipped-folder containing the shapefiles required to create the maps of English LADs. [file 12967_2023_4436_MOESM11_ESM.zip]

Archive with 6 entries (6 files):
- LAD_(Dec_2020)_UK_BFC.shp
- LAD_(Dec_2020)_UK_BFC.shx
- LAD_(Dec_2020)_UK_BFC.dbf
- LAD_(Dec_2020)_UK_BFC.cpg
- LAD_(Dec_2020)_UK_BFC.prj
- LAD_(Dec_2020)_UK_BFC.xml
