# Supplementary material for: A Bayesian spatio-temporal study of the association between meteorological factors and the spread of COVID-19
Source: J Transl Med. 2023 Nov 24;21:848. doi: 10.1186/s12967-023-04436-5 (PMC10668378; doi:10.1186/s12967-023-04436-5)
Supplement: Supplementary file 11 — Additional file 11. A zipped-folder containing the shapefiles required to create the maps of English LADs. [file 12967_2023_4436_MOESM11_ESM.zip › LAD_(Dec_2020)_UK_BFC.xml]

<?xml version="1.0" encoding="UTF-8"?><MD_Metadata xmlns:gts="http://www.isotc211.org/2005/gts" xmlns:gco="http://www.isotc211.org/2005/gco" xmlns:xalan="http://xml.apache.org/xalan" xmlns:srv="http://www.isotc211.org/2005/srv" xmlns:gmx="http://www.isotc211.org/2005/gmx" xmlns:xlink="http://www.w3.org/1999/xlink" xmlns:xsi="http://www.w3.org/2001/XMLSchema-instance" xmlns:gml="http://www.opengis.net/gml" xmlns="http://www.isotc211.org/2005/gmd">
    <fileIdentifier>
        <gco:CharacterString>bc2820b03de244698c0b0771ae4f345f</gco:CharacterString>
    </fileIdentifier>
    <language>
        <LanguageCode codeList="http://www.loc.gov/standards/iso639-2" codeListValue="eng" codeSpace="ISO639-2">eng</LanguageCode>
    </language>
    <characterSet>
        <MD_CharacterSetCode codeList="http://www.isotc211.org/2005/resources/Codelist/gmxCodelists.xml#MD_CharacterSetCode" codeListValue="utf8" codeSpace="ISOTC211/19115">utf8</MD_CharacterSetCode>
    </characterSet>
    <hierarchyLevel>
        <MD_ScopeCode codeList="http://www.isotc211.org/2005/resources/Codelist/gmxCodelists.xml#MD_ScopeCode" codeListValue="dataset" codeSpace="ISOTC211/19115">dataset</MD_ScopeCode>
    </hierarchyLevel>
    <hierarchyLevelName>
        <gco:CharacterString>dataset</gco:CharacterString>
    </hierarchyLevelName>
    <contact>
        <CI_ResponsibleParty>
            <organisationName>
                <gco:CharacterString>ONS Geography</gco:CharacterString>
            </organisationName>
            <contactInfo>
                <CI_Contact>
                    <address>
                        <CI_Address>
                            <electronicMailAddress>
                                <gco:CharacterString>ons.geography@ons.gov.uk</gco:CharacterString>
                            </electronicMailAddress>
                        </CI_Address>
                    </address>
                </CI_Contact>
            </contactInfo>
            <role>
                <CI_RoleCode codeList="http://www.isotc211.org/2005/resources/Codelist/gmxCodelists.xml#CI_RoleCode" codeListValue="pointOfContact" codeSpace="ISOTC211/19115">pointOfContact</CI_RoleCode>
            </role>
        </CI_ResponsibleParty>
    </contact>
    <dateStamp>
        <gco:Date>2017-10-09</gco:Date>
    </dateStamp>
    <metadataStandardName>
        <gco:CharacterString>INSPIRE Metadata Implementing Rules: Technical Guidelines based on EN ISO 19115 and EN ISO 19119</gco:CharacterString>
    </metadataStandardName>
    <metadataStandardVersion>
        <gco:CharacterString>V. 2.0.1</gco:CharacterString>
    </metadataStandardVersion>
    <identificationInfo>
        <MD_DataIdentification>
            <citation>
                <CI_Citation>
                    <title>
                        <gmx:Anchor xlink:href="https://services1.arcgis.com/ESMARspQHYMw9BZ9/arcgis/rest/services/LAD_(Dec_2020)_UK_BFC/MapServer">Local Authority Districts (December 2020) UK BFC</gmx:Anchor>
                    </title>
                    <date>
                        <CI_Date>
                            <date>
                                <gco:Date>2021-02-24</gco:Date>
                            </date>
                            <dateType>
                                <CI_DateTypeCode codeList="http://www.isotc211.org/2005/resources/Codelist/gmxCodelists.xml#CI_DateTypeCode" codeListValue="publication" codeSpace="ISOTC211/19115">publication</CI_DateTypeCode>
                            </dateType>
                        </CI_Date>
                    </date>
                    <edition>
                        <gco:CharacterString>Original: 24/02/2021</gco:CharacterString>
                    </edition>
                    <identifier>
                        <MD_Identifier>
                            <code>
                                <gco:CharacterString>bc2820b03de244698c0b0771ae4f345f</gco:CharacterString>
                            </code>
                        </MD_Identifier>
                    </identifier>
                </CI_Citation>
            </citation>
            <abstract>
                <gco:CharacterString>This file contains the digital vector boundaries for Local Authority Districts in the United Kingdom as at December 2020. The boundaries available are:(BFC) Full resolution - clipped to the coastline (Mean High Water mark).Contains both Ordnance Survey and ONS Intellectual Property Rights.REST URL of ArcGIS for INSPIRE View Service – https://services1.arcgis.com/ESMARspQHYMw9BZ9/arcgis/rest/services/LAD_(Dec_2020)_UK_BFC/MapServerREST URL of ArcGIS for INSPIRE Feature DownloadService – https://dservices1.arcgis.com/ESMARspQHYMw9BZ9/arcgis/services/LAD_Dec_2020_UK_BFC/WFSServer?service=wfs&amp;request=getcapabilitiesREST URL of Feature Access Service – https://services1.arcgis.com/ESMARspQHYMw9BZ9/arcgis/rest/services/LAD_Dec_2020_UK_BFC_2022/FeatureServer</gco:CharacterString>
            </abstract>
            <purpose>
                <gco:CharacterString>Boundaries</gco:CharacterString>
            </purpose>
            <credit>
                <gco:CharacterString>Office for National Statistics</gco:CharacterString>
            </credit>
            <descriptiveKeywords>
                <MD_Keywords>
                    <keyword>
                        <gco:CharacterString>Boundaries</gco:CharacterString>
                    </keyword>
                    <keyword>
                        <gco:CharacterString>Local Authority Districts</gco:CharacterString>
                    </keyword>
                    <keyword>
                        <gco:CharacterString>LAD</gco:CharacterString>
                    </keyword>
                    <keyword>
                        <gco:CharacterString>Administrative Boundaries</gco:CharacterString>
                    </keyword>
                    <keyword>
                        <gco:CharacterString>United Kingdom</gco:CharacterString>
                    </keyword>
                    <keyword>
                        <gco:CharacterString>WFS</gco:CharacterString>
                    </keyword>
                    <keyword>
                        <gco:CharacterString>WMS</gco:CharacterString>
                    </keyword>
                    <keyword>
                        <gco:CharacterString>BDY_ADM</gco:CharacterString>
                    </keyword>
                    <keyword>
                        <gco:CharacterString>BDY_LAD</gco:CharacterString>
                    </keyword>
                    <keyword>
                        <gco:CharacterString>2020</gco:CharacterString>
                    </keyword>
                    <keyword>
                        <gco:CharacterString>DEC_2020</gco:CharacterString>
                    </keyword>
                </MD_Keywords>
            </descriptiveKeywords>
            <descriptiveKeywords>
                <MD_Keywords>
                    <keyword>
                        <gco:CharacterString>Boundaries</gco:CharacterString>
                    </keyword>
                    <keyword>
                        <gco:CharacterString>Local Authority Districts</gco:CharacterString>
                    </keyword>
                    <keyword>
                        <gco:CharacterString>LAD</gco:CharacterString>
                    </keyword>
                    <keyword>
                        <gco:CharacterString>Administrative Boundaries</gco:CharacterString>
                    </keyword>
                    <keyword>
                        <gco:CharacterString>United Kingdom</gco:CharacterString>
                    </keyword>
                    <keyword>
                        <gco:CharacterString>WFS</gco:CharacterString>
                    </keyword>
                    <keyword>
                        <gco:CharacterString>WMS</gco:CharacterString>
                    </keyword>
                    <keyword>
                        <gco:CharacterString>BDY_ADM</gco:CharacterString>
                    </keyword>
                    <keyword>
                        <gco:CharacterString>BDY_LAD</gco:CharacterString>
                    </keyword>
                    <keyword>
                        <gco:CharacterString>2020</gco:CharacterString>
                    </keyword>
                    <keyword>
                        <gco:CharacterString>DEC_2020</gco:CharacterString>
                    </keyword>
                </MD_Keywords>
            </descriptiveKeywords>
            <descriptiveKeywords>
                <MD_Keywords>
                    <keyword>
                        <gco:CharacterString>Boundaries</gco:CharacterString>
                    </keyword>
                    <keyword>
                        <gco:CharacterString>Local Authority Districts</gco:CharacterString>
                    </keyword>
                    <keyword>
                        <gco:CharacterString>LAD</gco:CharacterString>
                    </keyword>
                    <keyword>
                        <gco:CharacterString>Administrative Boundaries</gco:CharacterString>
                    </keyword>
                    <keyword>
                        <gco:CharacterString>United Kingdom</gco:CharacterString>
                    </keyword>
                    <keyword>
                        <gco:CharacterString>WFS</gco:CharacterString>
                    </keyword>
                    <keyword>
                        <gco:CharacterString>WMS</gco:CharacterString>
                    </keyword>
                    <keyword>
                        <gco:CharacterString>BDY_ADM</gco:CharacterString>
                    </keyword>
                    <keyword>
                        <gco:CharacterString>BDY_LAD</gco:CharacterString>
                    </keyword>
                    <keyword>
                        <gco:CharacterString>2020</gco:CharacterString>
                    </keyword>
                    <keyword>
                        <gco:CharacterString>DEC_2020</gco:CharacterString>
                    </keyword>
                </MD_Keywords>
            </descriptiveKeywords>
            <descriptiveKeywords>
                <MD_Keywords>
                    <keyword>
                        <gco:CharacterString>Boundaries</gco:CharacterString>
                    </keyword>
                    <keyword>
                        <gco:CharacterString>Local Authority Districts</gco:CharacterString>
                    </keyword>
                    <keyword>
                        <gco:CharacterString>LAD</gco:CharacterString>
                    </keyword>
                    <keyword>
                        <gco:CharacterString>Administrative Boundaries</gco:CharacterString>
                    </keyword>
                    <keyword>
                        <gco:CharacterString>United Kingdom</gco:CharacterString>
                    </keyword>
                    <keyword>
                        <gco:CharacterString>WFS</gco:CharacterString>
                    </keyword>
                    <keyword>
                        <gco:CharacterString>WMS</gco:CharacterString>
                    </keyword>
                    <keyword>
                        <gco:CharacterString>BDY_ADM</gco:CharacterString>
                    </keyword>
                    <keyword>
                        <gco:CharacterString>BDY_LAD</gco:CharacterString>
                    </keyword>
                    <keyword>
                        <gco:CharacterString>2020</gco:CharacterString>
                    </keyword>
                    <keyword>
                        <gco:CharacterString>DEC_2020</gco:CharacterString>
                    </keyword>
                </MD_Keywords>
            </descriptiveKeywords>
            <descriptiveKeywords>
                <MD_Keywords>
                    <keyword>
                        <gco:CharacterString>Boundaries</gco:CharacterString>
                    </keyword>
                    <keyword>
                        <gco:CharacterString>Local Authority Districts</gco:CharacterString>
                    </keyword>
                    <keyword>
                        <gco:CharacterString>LAD</gco:CharacterString>
                    </keyword>
                    <keyword>
                        <gco:CharacterString>Administrative Boundaries</gco:CharacterString>
                    </keyword>
                    <keyword>
                        <gco:CharacterString>United Kingdom</gco:CharacterString>
                    </keyword>
                    <keyword>
                        <gco:CharacterString>WFS</gco:CharacterString>
                    </keyword>
                    <keyword>
                        <gco:CharacterString>WMS</gco:CharacterString>
                    </keyword>
                    <keyword>
                        <gco:CharacterString>BDY_ADM</gco:CharacterString>
                    </keyword>
                    <keyword>
                        <gco:CharacterString>BDY_LAD</gco:CharacterString>
                    </keyword>
                    <keyword>
                        <gco:CharacterString>2020</gco:CharacterString>
                    </keyword>
                    <keyword>
                        <gco:CharacterString>DEC_2020</gco:CharacterString>
                    </keyword>
                </MD_Keywords>
            </descriptiveKeywords>
            <descriptiveKeywords>
                <MD_Keywords>
                    <keyword>
                        <gco:CharacterString>Boundaries</gco:CharacterString>
                    </keyword>
                    <keyword>
                        <gco:CharacterString>Local Authority Districts</gco:CharacterString>
                    </keyword>
                    <keyword>
                        <gco:CharacterString>LAD</gco:CharacterString>
                    </keyword>
                    <keyword>
                        <gco:CharacterString>Administrative Boundaries</gco:CharacterString>
                    </keyword>
                    <keyword>
                        <gco:CharacterString>United Kingdom</gco:CharacterString>
                    </keyword>
                    <keyword>
                        <gco:CharacterString>WFS</gco:CharacterString>
                    </keyword>
                    <keyword>
                        <gco:CharacterString>WMS</gco:CharacterString>
                    </keyword>
                    <keyword>
                        <gco:CharacterString>BDY_ADM</gco:CharacterString>
                    </keyword>
                    <keyword>
                        <gco:CharacterString>BDY_LAD</gco:CharacterString>
                    </keyword>
                    <keyword>
                        <gco:CharacterString>2020</gco:CharacterString>
                    </keyword>
                    <keyword>
                        <gco:CharacterString>DEC_2020</gco:CharacterString>
                    </keyword>
                </MD_Keywords>
            </descriptiveKeywords>
            <descriptiveKeywords>
                <MD_Keywords>
                    <keyword>
                        <gco:CharacterString>Boundaries</gco:CharacterString>
                    </keyword>
                    <keyword>
                        <gco:CharacterString>Local Authority Districts</gco:CharacterString>
                    </keyword>
                    <keyword>
                        <gco:CharacterString>LAD</gco:CharacterString>
                    </keyword>
                    <keyword>
                        <gco:CharacterString>Administrative Boundaries</gco:CharacterString>
                    </keyword>
                    <keyword>
                        <gco:CharacterString>United Kingdom</gco:CharacterString>
                    </keyword>
                    <keyword>
                        <gco:CharacterString>WFS</gco:CharacterString>
                    </keyword>
                    <keyword>
                        <gco:CharacterString>WMS</gco:CharacterString>
                    </keyword>
                    <keyword>
                        <gco:CharacterString>BDY_ADM</gco:CharacterString>
                    </keyword>
                    <keyword>
                        <gco:CharacterString>BDY_LAD</gco:CharacterString>
                    </keyword>
                    <keyword>
                        <gco:CharacterString>2020</gco:CharacterString>
                    </keyword>
                    <keyword>
                        <gco:CharacterString>DEC_2020</gco:CharacterString>
                    </keyword>
                </MD_Keywords>
            </descriptiveKeywords>
            <descriptiveKeywords>
                <MD_Keywords>
                    <keyword>
                        <gco:CharacterString>Boundaries</gco:CharacterString>
                    </keyword>
                    <keyword>
                        <gco:CharacterString>Local Authority Districts</gco:CharacterString>
                    </keyword>
                    <keyword>
                        <gco:CharacterString>LAD</gco:CharacterString>
                    </keyword>
                    <keyword>
                        <gco:CharacterString>Administrative Boundaries</gco:CharacterString>
                    </keyword>
                    <keyword>
                        <gco:CharacterString>United Kingdom</gco:CharacterString>
                    </keyword>
                    <keyword>
                        <gco:CharacterString>WFS</gco:CharacterString>
                    </keyword>
                    <keyword>
                        <gco:CharacterString>WMS</gco:CharacterString>
                    </keyword>
                    <keyword>
                        <gco:CharacterString>BDY_ADM</gco:CharacterString>
                    </keyword>
                    <keyword>
                        <gco:CharacterString>BDY_LAD</gco:CharacterString>
                    </keyword>
                    <keyword>
                        <gco:CharacterString>2020</gco:CharacterString>
                    </keyword>
                    <keyword>
                        <gco:CharacterString>DEC_2020</gco:CharacterString>
                    </keyword>
                </MD_Keywords>
            </descriptiveKeywords>
            <descriptiveKeywords>
                <MD_Keywords>
                    <keyword>
                        <gco:CharacterString>Boundaries</gco:CharacterString>
                    </keyword>
                    <keyword>
                        <gco:CharacterString>Local Authority Districts</gco:CharacterString>
                    </keyword>
                    <keyword>
                        <gco:CharacterString>LAD</gco:CharacterString>
                    </keyword>
                    <keyword>
                        <gco:CharacterString>Administrative Boundaries</gco:CharacterString>
                    </keyword>
                    <keyword>
                        <gco:CharacterString>United Kingdom</gco:CharacterString>
                    </keyword>
                    <keyword>
                        <gco:CharacterString>WFS</gco:CharacterString>
                    </keyword>
                    <keyword>
                        <gco:CharacterString>WMS</gco:CharacterString>
                    </keyword>
                    <keyword>
                        <gco:CharacterString>BDY_ADM</gco:CharacterString>
                    </keyword>
                    <keyword>
                        <gco:CharacterString>BDY_LAD</gco:CharacterString>
                    </keyword>
                    <keyword>
                        <gco:CharacterString>2020</gco:CharacterString>
                    </keyword>
                    <keyword>
                        <gco:CharacterString>DEC_2020</gco:CharacterString>
                    </keyword>
                </MD_Keywords>
            </descriptiveKeywords>
            <descriptiveKeywords>
                <MD_Keywords>
                    <keyword>
                        <gco:CharacterString>Boundaries</gco:CharacterString>
                    </keyword>
                    <keyword>
                        <gco:CharacterString>Local Authority Districts</gco:CharacterString>
                    </keyword>
                    <keyword>
                        <gco:CharacterString>LAD</gco:CharacterString>
                    </keyword>
                    <keyword>
                        <gco:CharacterString>Administrative Boundaries</gco:CharacterString>
                    </keyword>
                    <keyword>
                        <gco:CharacterString>United Kingdom</gco:CharacterString>
                    </keyword>
                    <keyword>
                        <gco:CharacterString>WFS</gco:CharacterString>
                    </keyword>
                    <keyword>
                        <gco:CharacterString>WMS</gco:CharacterString>
                    </keyword>
                    <keyword>
                        <gco:CharacterString>BDY_ADM</gco:CharacterString>
                    </keyword>
                    <keyword>
                        <gco:CharacterString>BDY_LAD</gco:CharacterString>
                    </keyword>
                    <keyword>
                        <gco:CharacterString>2020</gco:CharacterString>
                    </keyword>
                    <keyword>
                        <gco:CharacterString>DEC_2020</gco:CharacterString>
                    </keyword>
                </MD_Keywords>
            </descriptiveKeywords>
            <descriptiveKeywords>
                <MD_Keywords>
                    <keyword>
                        <gco:CharacterString>Boundaries</gco:CharacterString>
                    </keyword>
                    <keyword>
                        <gco:CharacterString>Local Authority Districts</gco:CharacterString>
                    </keyword>
                    <keyword>
                        <gco:CharacterString>LAD</gco:CharacterString>
                    </keyword>
                    <keyword>
                        <gco:CharacterString>Administrative Boundaries</gco:CharacterString>
                    </keyword>
                    <keyword>
                        <gco:CharacterString>United Kingdom</gco:CharacterString>
                    </keyword>
                    <keyword>
                        <gco:CharacterString>WFS</gco:CharacterString>
                    </keyword>
                    <keyword>
                        <gco:CharacterString>WMS</gco:CharacterString>
                    </keyword>
                    <keyword>
                        <gco:CharacterString>BDY_ADM</gco:CharacterString>
                    </keyword>
                    <keyword>
                        <gco:CharacterString>BDY_LAD</gco:CharacterString>
                    </keyword>
                    <keyword>
                        <gco:CharacterString>2020</gco:CharacterString>
                    </keyword>
                    <keyword>
                        <gco:CharacterString>DEC_2020</gco:CharacterString>
                    </keyword>
                </MD_Keywords>
            </descriptiveKeywords>
            <resourceConstraints>
                <MD_LegalConstraints>
                    <useConstraints>
                        <MD_RestrictionCode codeList="http://www.isotc211.org/2005/resources/Codelist/gmxCodelists.xml#MD_RestrictionCode" codeListValue="otherRestrictions">otherRestrictions</MD_RestrictionCode>
                    </useConstraints>
                    <otherConstraints>
                        <gco:CharacterString>Licence, http://www.nationalarchives.gov.uk/doc/open-government-licence/, Office for National Statistics licensed under the Open Government Licence v.3.0.</gco:CharacterString>
                    </otherConstraints>
                </MD_LegalConstraints>
            </resourceConstraints>
            <resourceConstraints>
                <MD_LegalConstraints>
                    <useLimitation>
                        <gco:CharacterString>Licence, http://www.nationalarchives.gov.uk/doc/open-government-licence/, Office for National Statistics licensed under the Open Government Licence v.3.0.</gco:CharacterString>
                    </useLimitation>
                    <accessConstraints>
                        <MD_RestrictionCode codeList="http://www.isotc211.org/2005/resources/Codelist/gmxCodelists.xml#MD_RestrictionCode" codeListValue="license" codeSpace="ISOTC211/19115">license</MD_RestrictionCode>
                    </accessConstraints>
                    <useConstraints>
                        <MD_RestrictionCode codeList="http://www.isotc211.org/2005/resources/Codelist/gmxCodelists.xml#MD_RestrictionCode" codeListValue="license" codeSpace="ISOTC211/19115">license</MD_RestrictionCode>
                    </useConstraints>
                    <otherConstraints>
                        <gco:CharacterString>Licence, http://www.nationalarchives.gov.uk/doc/open-government-licence/, Office for National Statistics licensed under the Open Government Licence v.3.0.</gco:CharacterString>
                    </otherConstraints>
                </MD_LegalConstraints>
            </resourceConstraints>
            <language>
                <LanguageCode codeList="http://www.loc.gov/standards/iso639-2" codeListValue="eng" codeSpace="ISO639-2">eng</LanguageCode>
            </language>
            <characterSet>
                <MD_CharacterSetCode codeList="http://www.isotc211.org/2005/resources/Codelist/gmxCodelists.xml#MD_CharacterSetCode" codeListValue="utf8" codeSpace="ISOTC211/19115">utf8</MD_CharacterSetCode>
            </characterSet>
            <topicCategory>
                <MD_TopicCategoryCode>boundaries</MD_TopicCategoryCode>
            </topicCategory>
            <topicCategory>
                <MD_TopicCategoryCode>geoscientificInformation</MD_TopicCategoryCode>
            </topicCategory>
            <extent>
                <EX_Extent>
                    <geographicElement>
                        <EX_GeographicBoundingBox>
                            <westBoundLongitude>
                                <gco:Decimal>-8.70</gco:Decimal>
                            </westBoundLongitude>
                            <eastBoundLongitude>
                                <gco:Decimal>2.20</gco:Decimal>
                            </eastBoundLongitude>
                            <southBoundLatitude>
                                <gco:Decimal>48.30</gco:Decimal>
                            </southBoundLatitude>
                            <northBoundLatitude>
                                <gco:Decimal>61.00</gco:Decimal>
                            </northBoundLatitude>
                        </EX_GeographicBoundingBox>
                    </geographicElement>
                    <geographicElement>
                        <EX_GeographicDescription>
                            <geographicIdentifier>
                                <MD_Identifier>
                                    <authority>
                                        <CI_Citation>
                                            <title>
                                                <gco:CharacterString>British National Grid</gco:CharacterString>
                                            </title>
                                            <date>
                                                <CI_Date>
                                                    <date>
                                                        <gco:Date>2021-02-24</gco:Date>
                                                    </date>
                                                    <dateType>
                                                        <CI_DateTypeCode codeList="http://www.isotc211.org/2005/resources/Codelist/gmxCodelists.xml#CI_DateTypeCode" codeListValue="publication" codeSpace="ISOTC211/19115">publication</CI_DateTypeCode>
                                                    </dateType>
                                                </CI_Date>
                                            </date>
                                        </CI_Citation>
                                    </authority>
                                    <code>
                                        <gco:CharacterString>EPSG:27700</gco:CharacterString>
                                    </code>
                                </MD_Identifier>
                            </geographicIdentifier>
                        </EX_GeographicDescription>
                    </geographicElement>
                </EX_Extent>
            </extent>
        </MD_DataIdentification>
    </identificationInfo>
    <distributionInfo>
        <MD_Distribution>
            <transferOptions>
                <MD_DigitalTransferOptions>
                    <onLine>
                        <CI_OnlineResource>
                            <linkage>
                                <URL>https://services1.arcgis.com/ESMARspQHYMw9BZ9/arcgis/rest/services/LAD_(Dec_2020)_UK_BFC/MapServer</URL>
                            </linkage>
                            <name>
                                <gco:CharacterString>Link to WMS</gco:CharacterString>
                            </name>
                            <function>
                                <CI_OnLineFunctionCode codeList="http://www.isotc211.org/2005/resources/Codelist/gmxCodelists.xml#CI_OnLineFunctionCode" codeListValue="download" codeSpace="ISOTC211/19115">download</CI_OnLineFunctionCode>
                            </function>
                        </CI_OnlineResource>
                    </onLine>
                    <onLine>
                        <CI_OnlineResource>
                            <linkage>
                                <URL>https://dservices1.arcgis.com/ESMARspQHYMw9BZ9/arcgis/services/LAD_Dec_2020_UK_BFC/WFSServer?service=wfs&amp;request=getcapabilities</URL>
                            </linkage>
                            <name>
                                <gco:CharacterString>Link to WFS</gco:CharacterString>
                            </name>
                            <function>
                                <CI_OnLineFunctionCode codeList="http://www.isotc211.org/2005/resources/Codelist/gmxCodelists.xml#CI_OnLineFunctionCode" codeListValue="download" codeSpace="ISOTC211/19115">download</CI_OnLineFunctionCode>
                            </function>
                        </CI_OnlineResource>
                    </onLine>
                </MD_DigitalTransferOptions>
            </transferOptions>
        </MD_Distribution>
    </distributionInfo>
    <dataQualityInfo>
        <DQ_DataQuality>
            <scope>
                <DQ_Scope>
                    <level>
                        <MD_ScopeCode codeList="http://www.isotc211.org/2005/resources/Codelist/gmxCodelists.xml#MD_ScopeCode" codeListValue="dataset" codeSpace="ISOTC211/19115">dataset</MD_ScopeCode>
                    </level>
                </DQ_Scope>
            </scope>
            <report>
                <DQ_DomainConsistency>
                    <result>
                        <DQ_ConformanceResult>
                            <specification>
                                <CI_Citation>
                                    <title>
                                        <gco:CharacterString>COMMISSION REGULATION (EU) No 1089/2010 of 23 November 2010 implementing Directive 2007/2/EC of the European Parliament and of the Council as regards interoperability of spatial data sets and services</gco:CharacterString>
                                    </title>
                                    <date>
                                        <CI_Date>
                                            <date>
                                                <gco:Date>2010-12-08</gco:Date>
                                            </date>
                                            <dateType>
                                                <CI_DateTypeCode codeList="http://www.isotc211.org/2005/resources/Codelist/gmxCodelists.xml#CI_DateTypeCode" codeListValue="publication" codeSpace="ISOTC211/19115">publication</CI_DateTypeCode>
                                            </dateType>
                                        </CI_Date>
                                    </date>
                                </CI_Citation>
                            </specification>
                            <explanation>
                                <gco:CharacterString>http://eur-lex.europa.eu/LexUriServ/LexUriServ.do?uri=OJ:L:2010:323:0011:0102:EN:PDF</gco:CharacterString>
                            </explanation>
                            <pass>
                                <gco:Boolean>true</gco:Boolean>
                            </pass>
                        </DQ_ConformanceResult>
                    </result>
                </DQ_DomainConsistency>
            </report>
            <lineage>
                <LI_Lineage>
                    <statement>
                        <gco:CharacterString>This product was produced by ONS Geography</gco:CharacterString>
                    </statement>
                </LI_Lineage>
            </lineage>
        </DQ_DataQuality>
    </dataQualityInfo>
</MD_Metadata>
